# Supplementary material for: Structural validation of ORTO-11-ES for the diagnosis of orthorexia nervosa, Spanish version
Source: Eat Weight Disord. 2018 Sep 8;23(6):745–52. doi: 10.1007/s40519-018-0573-3 (PMC6244547; doi:10.1007/s40519-018-0573-3)
Supplement: Supplementary file 1 — Supplementary material 1 (XLSX 73 KB) [file 40519_2018_573_MOESM1_ESM.xlsx]

## Sheet: Respuestas de formulario 1
Identificador (tiene que poner 3 dígitos sin espacios entre ellos: 1ºdígito ponga la primera letra de su nombre, 2ºdígito ponga la última letra de su apellido, 3º dígito ponga el último número de su DNI)	Sexo	Edad (en años)	Peso (en kg)	Altura (en cms)	IMC	Estado civil	Facultad/Rama universitaria a la que pertenece	Curso en el que se encuentra matriculado actualmente	¿Tiene usted alguna alergia conocida?	Si ha contestado sí, a la pregunta anterior: indique a continuación a qué tiene alergia	¿Tiene alguna enfermedad gastrointestinal?	Sí ha contestado sí a la pregunta anterior. Indique a continuación cuál es la/s enfermedad/es:	¿Ha modificado su dieta durante el último año?	Si ha contestado sí a la pregunta anterior, indique quién le aconsejó el cambio:	¿Qué tipo de dieta tiene en la actualidad?	Cuando come, ¿se fija en las calorías de los alimentos?	Cuando usted entra a una tienda de alimentos, ¿se siente confundido?	En los últimos 3 meses, ¿pensar en comida ha sido una preocupación?	Sus hábitos de alimentación, ¿están condicionados por la preocupación por su estado de salud?	¿Estaría dispuesto a gastar más dinero por una alimentación más sana?	Los pensamientos de alimentación sana, ¿le preocupan más de 3horas al día?	¿Considera que su estado de humor influye en sus hábitos de alimentación?	¿Considera que estando convencido de que consume alimentos saludables aumenta su austoestima?	¿Considera que el consumo de alimentos saludables modifica su estilo de vida (frecuencia, restaurante, amigos...)?	¿Considera que consumiendo alimentos saludables mejora su aspecto físico?	¿Se siente culpable cuando se salta su régimen?
CV4	Mujer	19	56	160	21.875	Soltero	Ciencias y Ciencias de la salud	2º curso	No		No		No		Mediterránea	1	2	2	2	1	3	2	2	1	1	2
vo0	Mujer	19	65	175	21.2245	Soltero	Ciencias y Ciencias de la salud	1º curso	Sí	Gramíneas	No		No		Mediterránea	2	3	1	2	2	1	1	2	1	1	1
CE4	Mujer	18	54	157	21.9076	Soltero	Ciencias y Ciencias de la salud	1º curso	Sí	Gramíneas	No		No		Mediterránea	3	4	4	4	2	4	4	4	4	3	4
MO5	Mujer	18	65	176	20.984	Soltero	Ciencias y Ciencias de la salud	1º curso	No		No		Sí	Por propia iniciativa	Mediterránea	1	3	2	3	2	4	3	3	2	2	3
LA0	Mujer	18	50	170	17.301	Soltero	Ciencias y Ciencias de la salud	1º curso	No		No		No		Mediterránea	3	4	4	2	2	4	3	2	2	1	2
aa1	Mujer	18	63	177	20.1092	Soltero	Ciencias y Ciencias de la salud	1º curso	No		No		Sí	Por propia iniciativa	Mediterránea	3	4	3	2	2	2	1	2	3	1	2
NZ6	Mujer	18	50	153	21.3593	Soltero	Ciencias y Ciencias de la salud	1º curso	Sí	Insectos	No		No		Mediterránea	3	4	4	3	2	4	3	3	2	1	4
JN7	Hombre	24	85	179	26.5285	Soltero	Ciencias y Ciencias de la salud	1º curso	No		No		Sí	Dietista	Mediterránea	4	4	4	2	4	4	4	4	4	2	4
ECB	Mujer	19	54	161	20.8325	Soltero	Ciencias y Ciencias de la salud	1º curso	Sí	Olivo	No		Sí	Mis padres	Mediterránea	2	4	4	3	1	4	1	1	1	1	3
AR8	Mujer	22	45	167	16.1354	Soltero	Ciencias y Ciencias de la salud	1º curso	No		No		No		Mediterránea	2	4	4	4	1	4	4	4	4	3	4
ae5	Mujer	19	57	167	20.4382	Soltero	Ciencias y Ciencias de la salud	1º curso	No		No		No		Mediterránea	3	4	4	3	2	3	4	3	3	1	3
IO6	Mujer	19	68	163	25.5937	Soltero	Ciencias y Ciencias de la salud	1º curso	Sí	Penicilina	No		Sí	Por propia iniciativa	Mediterránea	2	4	2	2	2	2	4	2	1	1	2
LS2	Hombre	18	66.7	175	21.7796	Soltero	Ciencias y Ciencias de la salud	1º curso	No		Sí	Anemia (absorción)	No		Mediterránea	3	4	4	2	2	4	4	3	2	1	4
ma7	Mujer	19	51	152	22.0741	Soltero	Ciencias y Ciencias de la salud	1º curso	Sí	flor del olivo, hongos, polen	No		No		Mediterránea	3	3	4	4	2	4	3	2	4	3	4
GO4	Mujer	18	63	163	23.7118	Soltero	Ciencias y Ciencias de la salud	1º curso	No		No		Sí	Por propia iniciativa	Mediterránea	3	3	4	3	1	4	4	1	4	1	3
LZ8	Mujer	19	48	164	17.8465	Soltero	Ciencias y Ciencias de la salud	1º curso	No		No		No		Mediterránea	3	4	3	2	2	4	4	3	2	1	2
mo5	Mujer	18	54	165	19.8347	Soltero	Ciencias y Ciencias de la salud	1º curso	No		No		No		Mediterránea	3	4	4	2	2	4	2	1	3	4	2
MA0	Mujer	18	55	167	19.721	Soltero	Ciencias y Ciencias de la salud	1º curso	No		No		No		Mediterránea	4	4	4	3	1	4	3	2	3	1	4
JE8	Hombre	18	82	192	22.2439	Soltero	Ciencias y Ciencias de la salud	1º curso	No		No		No		Mediterránea	4	2	3	1	1	4	3	2	1	2	2
ns8	Mujer	18	54	160	21.0937	Soltero	Ciencias y Ciencias de la salud	1º curso	No		No		No		Mediterránea	4	4	3	4	2	3	2	1	1	1	2
AN0	Hombre	18	77	174	25.4327	Soltero	Ciencias y Ciencias de la salud	1º curso	No		No		Sí	Por propia iniciativa	Mediterránea	1	3	3	2	2	2	2	1	3	1	3
MS6	Mujer	18	52	159	20.5688	Soltero	Ciencias y Ciencias de la salud	1º curso	No		No		No		Mediterránea	3	3	3	2	1	4	4	1	2	1	2
ms9	Mujer	18	53	163	19.9481	Soltero	Ciencias y Ciencias de la salud	1º curso	No		No		No		Mediterránea	3	4	3	3	3	4	2	3	2	3	3
Mo5	Mujer	44	88	174	29.0659	Casado	Ciencias y Ciencias de la salud	1º curso	No		No		No		Mediterránea	3	4	4	3	2	2	3	2	2	1	2
MO7	Mujer	20	58	158	23.2335	Soltero	Ciencias y Ciencias de la salud	1º curso	Sí	POLEN Y OLIVO	No		No		Mediterránea	4	4	4	3	2	3	4	2	3	1	3
NN0	Mujer	18	50	163	18.8189	Soltero	Ciencias y Ciencias de la salud	1º curso	No		No		No		Mediterránea	4	3	3	4	2	4	3	2	2	1	2
CZ8	Hombre	27	78	183	23.2912	Soltero	Ciencias y Ciencias de la salud	1º curso	No		No		Sí	Por propia iniciativa	Mediterránea	2	4	4	3	3	4	2	2	1	1	3
ha3	Mujer	22	58	153	24.7768	Soltero	Ciencias y Ciencias de la salud	2º curso	No		Sí	colon irritable	Sí	Por propia iniciativa	Mediterránea	4	2	2	3	1	4	1	2	2	1	3
MO7	Mujer	18	59	170	20.4152	Soltero	Ciencias y Ciencias de la salud	1º curso	No		No		No		Mediterránea	3	4	3	3	3	3	4	3	2	1	3
MN3	Mujer	18	57	163	21.4536	Soltero	Ciencias y Ciencias de la salud	1º curso	No		No		Sí	Por propia iniciativa	Mediterránea	2	3	2	1	2	2	2	1	2	1	2
ma3	Mujer	19	44	160	17.1875	Soltero	Ciencias y Ciencias de la salud	1º curso	No		No		No		Mediterránea	4	4	4	3	2	4	1	2	3	2	4
JZ5	Mujer	18	54	164	20.0773	Soltero	Ciencias y Ciencias de la salud	1º curso	Sí	polen del olivo, gramíneas y ciprés	No		No		Mediterránea	2	4	2	2	2	3	2	2	2	1	2
AZ4	Mujer	22	59	168	20.9042	Soltero	Ciencias y Ciencias de la salud	1º curso	No		No		Sí	Por propia iniciativa	Mediterránea	2	3	4	3	2	3	3	2	3	1	3
mn3	Mujer	18	75	172	25.3515	Soltero	Ciencias y Ciencias de la salud	1º curso	No		No		No		Mediterránea	3	4	2	3	1	4	3	2	1	1	2
LO1	Mujer	18	46	163	17.3134	Soltero	Ciencias y Ciencias de la salud	1º curso	No		No		No		Mediterránea	3	4	4	3	1	4	3	1	3	3	4
cl1	Mujer	22	57	63	143.613	Soltero	Ciencias y Ciencias de la salud	1º curso	No		No		No		Mediterránea	3	4	3	2	2	3	1	1	1	1	1
ag0	Hombre	18	95	180	29.321	Soltero	Ciencias y Ciencias de la salud	1º curso	No		No		Sí	Entrenador Personal	Mediterránea	1	3	4	2	2	4	2	2	3	1	2
RS7	Hombre	18	62	170	21.4533	Soltero	Ciencias y Ciencias de la salud	1º curso	No		No		Sí	Por propia iniciativa	Mediterránea	3	4	2	2	1	3	3	2	2	2	3
nz1	Mujer	19	43	160	16.7969	Soltero	Ciencias y Ciencias de la salud	1º curso	No		Sí	linfagiectasia intestinal y gastritis	Sí	Médico especialista	Mediterránea	3	3	3	2	1	4	1	3	4	3	4
CO9	Mujer	18	57	170	19.7232	Soltero	Ciencias y Ciencias de la salud	1º curso	No		No		No		Mediterránea	2	4	3	3	2	4	4	2	2	1	4
ra4	Hombre	18	86	183	25.6801	Soltero	Ciencias y Ciencias de la salud	1º curso	No		No		No		Mediterránea	3	4	4	2	1	3	2	2	4	2	3
IA9	Mujer	19	64	165	23.5078	Soltero	Ciencias y Ciencias de la salud	1º curso	Sí	OLIVO	No		Sí	Por propia iniciativa	Mediterránea	3	4	4	2	2	4	3	1	4	2	3
EZ9	Mujer	18	57	170	19.7232	Soltero	Ciencias y Ciencias de la salud	1º curso	No		No		No		Mediterránea	4	3	4	4	3	4	4	3	4	2	3
lz9	Mujer	18	55	162	20.9572	Soltero	Ciencias y Ciencias de la salud	1º curso	Sí	epitelio del gato	No		No		Mediterránea	4	3	3	3	3	4	2	4	3	3	4
fd3	Mujer	18	67	172	22.6474	Soltero	Ciencias y Ciencias de la salud	1º curso	No		No		No		Mediterránea	4	3	4	3	3	4	2	2	1	1	2
az2	Hombre	18	75	176	24.2123	Soltero	Ciencias y Ciencias de la salud	1º curso	No		Sí	Colon irrritable	No		Mediterránea	4	3	4	4	2	4	3	3	4	1	4
RZ8	Mujer	22	67	166	24.3141	Soltero	Ciencias y Ciencias de la salud	2º curso	No		No		Sí	Dietista	Mediterránea	3	3	2	3	3	4	1	3	2	1	3
LS4	Mujer	19	65	165	23.8751	Soltero	Ciencias y Ciencias de la salud	2º curso	No		No		Sí	Por propia iniciativa	Mediterránea	3	4	3	2	2	4	3	2	2	1	2
CM1	Mujer	29	57	165	20.9366	Casado	Ciencias y Ciencias de la salud	2º curso	No		No		No		Mediterránea	1	4	4	3	1	3	1	1	1	1	3
IE4	Mujer	19	56	153	23.9224	Soltero	Ciencias y Ciencias de la salud	2º curso	No		No		Sí	Vegetariana	Vegetariana	3	3	4	3	1	2	1	1	1	1	2
MM0	Mujer	20	80	176	25.8264	Soltero	Ciencias y Ciencias de la salud	2º curso	No		No		Sí	Dietista	Mediterránea	4	4	3	1	1	2	2	1	1	1	2
LZ6	Mujer	19	53	155	22.0604	Soltero	Ciencias y Ciencias de la salud	2º curso	No		No		No		Mediterránea	4	3	4	3	3	4	1	4	2	2	4
RA1	Mujer	19	56	170	19.3772	Soltero	Ciencias y Ciencias de la salud	2º curso	Sí	Pelo animal, gramineas	No		Sí	Por propia iniciativa	Mediterránea	3	4	3	4	3	4	4	4	4	4	1
cz5	Mujer	21	65	175	21.2245	Soltero	Ciencias y Ciencias de la salud	2º curso	No		Sí	intolerancia a la lactosa	Sí	Por propia iniciativa	Mediterránea	3	3	2	2	2	3	3	1	3	1	3
MA0	Mujer	19	45	163	16.937	Soltero	Ciencias y Ciencias de la salud	2º curso	No		No		No		Mediterránea	3	2	2	1	1	2	1	1	1	2	2
NO3	Mujer	19	60	168	21.2585	Soltero	Ciencias y Ciencias de la salud	2º curso	No		No		No		Mediterránea	2	3	3	2	2	3	2	2	2	1	2
ASJ	Mujer	19	54	169	18.9069	Soltero	Ciencias y Ciencias de la salud	2º curso	No		Sí	celiaquía	No		Mediterránea	4	4	4	1	1	4	3	2	1	1	3
AE4	Mujer	19	59	166	21.4109	Soltero	Ciencias y Ciencias de la salud	2º curso	No		No		Sí	Por propia iniciativa	Vegetariana	1	3	1	1	1	1	1	2	2	2	1
MO9	Mujer	32	60	157	24.3418	Soltero	Ciencias y Ciencias de la salud	2º curso	No		No		No		Mediterránea	2	4	2	2	1	3	1	1	2	2	2
ms1	Mujer	25	62	160	24.2187	Soltero	Ciencias y Ciencias de la salud	2º curso	Sí	Acido-acetil-salicílico	No		No		Mediterránea	3	4	4	4	1	4	4	4	2	1	3
NS1	Mujer	19	60	173	20.0474	Soltero	Ciencias y Ciencias de la salud	2º curso	No		No		No		Mediterránea	4	3	2	3	3	2	1	3	1	1	2
Ma0	Mujer	19	57	166	20.6852	Soltero	Ciencias y Ciencias de la salud	2º curso	No		No		Sí	Por propia iniciativa	Vegetariana	3	3	2	1	2	3	1	2	1	1	2
KN6	Mujer	20	60	170	20.7612	Soltero	Ciencias y Ciencias de la salud	2º curso	No		Sí	Reflujo esofágico	No		Mediterránea	4	4	2	2	2	4	1	3	3	1	3
EA6	Mujer	23	58	165	21.3039	Soltero	Ciencias y Ciencias de la salud	2º curso	No		Sí	colon irritable	Sí	Médico especialista	sin lácteos, gases y picantes	3	2	2	2	1	3	3	2	3	2	2
MO4	Mujer	19	45	153	19.2234	Soltero	Ciencias y Ciencias de la salud	2º curso	No		No		No		Mediterránea	4	4	4	4	3	4	3	4	3	3	4
nz0	Mujer	19	56	167	20.0796	Soltero	Ciencias y Ciencias de la salud	2º curso	No		No		No		Mediterránea	2	4	3	3	3	4	4	4	2	1	3
vb0	Mujer	19	57	160	22.2656	Soltero	Ciencias y Ciencias de la salud	2º curso	No		No		No		Mediterránea	4	4	3	3	3	4	4	3	2	2	3
EO9	Mujer	22	51	165	18.7328	Soltero	Ciencias y Ciencias de la salud	2º curso	No		No		Sí	Dietista	Mediterránea	2	4	2	4	1	4	3	1	1	1	3
MA5	Hombre	22	85	189	23.7955	Soltero	Ciencias y Ciencias de la salud	2º curso	No		No		No		Mediterránea	2	4	3	1	2	3	3	2	3	1	3
IA5	Mujer	19	55	163	20.7008	Soltero	Ciencias y Ciencias de la salud	2º curso	No		Sí	COLON IRRITABLE	No		Mediterránea	2	4	2	3	2	3	2	1	4	1	2
ao5	Mujer	19	61	170	21.1073	Soltero	Ciencias y Ciencias de la salud	2º curso	No		No		No		Mediterránea	3	4	3	2	2	3	3	3	2	2	4
LO5	Mujer	19	50	173	16.7062	Soltero	Ciencias y Ciencias de la salud	2º curso	No		No		No		Mediterránea	1	2	2	1	1	4	1	1	1	1	1
oo1	Mujer	19	42	153	17.9418	Soltero	Ciencias y Ciencias de la salud	2º curso	No		No		Sí	Por propia iniciativa	Mediterránea	2	3	4	4	2	4	3	3	2	2	3
ES3	Mujer	28	50	167	17.9282	Soltero	Ciencias y Ciencias de la salud	2º curso	No		No		No		Mediterránea	3	4	3	3	2	4	2	3	1	1	2
BA1	Mujer	19	46	165	16.8962	Soltero	Ciencias y Ciencias de la salud	2º curso	Sí	a los gatos y al polen	No		Sí	Por propia iniciativa	Mediterránea	2	4	1	4	1	2	1	1	1	1	1
me4	Mujer	19	62	166	22.4996	Soltero	Ciencias y Ciencias de la salud	2º curso	No		No		Sí	Por propia iniciativa	Mediterránea	1	2	2	1	1	4	1	1	1	1	2
JA5	Hombre	19	70	182	21.1327	Soltero	Ciencias y Ciencias de la salud	2º curso	No		No		No		Mediterránea	4	4	2	2	1	4	2	2	2	2	4
IN1	Mujer	21	70	169	24.5089	Soltero	Ciencias y Ciencias de la salud	2º curso	No		No		No		Mediterránea	4	4	3	3	2	4	3	2	2	2	2
MO0	Mujer	19	54	175	17.6327	Soltero	Ciencias y Ciencias de la salud	2º curso	No		No		No		Mediterránea	3	4	4	4	3	3	3	2	2	1	3
AA8	Hombre	20	103	187	29.4547	Soltero	Ciencias y Ciencias de la salud	2º curso	No		No		Sí	Médico especialista	BAJA EN GRASAS	4	4	3	2	3	2	4	3	4	1	2
LA6	Mujer	19	56	160	21.875	Soltero	Ciencias y Ciencias de la salud	2º curso	No		No		No		Mediterránea	1	4	3	1	1	2	2	1	3	1	2
MO3	Mujer	19	53	164	19.7055	Soltero	Ciencias y Ciencias de la salud	2º curso	No		No		No		Mediterránea	4	4	4	2	1	4	1	3	2	2	4
AE4	Mujer	26	61	135	33.4705	Soltero	Ciencias y Ciencias de la salud	2º curso	No		No		No		Mediterránea	4	4	4	4	3	3	1	1	1	1	3
MZ3	Mujer	20	65	173	21.7181	Soltero	Ciencias y Ciencias de la salud	2º curso	Sí	IBUPROFENO Y ALGUNOS AINES	No		Sí	Por propia iniciativa	Mediterránea	1	4	4	3	1	3	3	1	2	1	1
ea1	Mujer	19	56	168	19.8413	Soltero	Ciencias y Ciencias de la salud	2º curso	Sí	latex	No		No		Mediterránea	2	4	3	2	1	3	1	1	1	1	2
la8	Mujer	19	59	179	18.4139	Soltero	Ciencias y Ciencias de la salud	2º curso	No		No		Sí	Por propia iniciativa	Mediterránea	3	4	3	2	2	4	2	2	2	2	2
MZ0	Mujer	19	47	160	18.3594	Soltero	Ciencias y Ciencias de la salud	2º curso	No		No		No		Mediterránea	4	4	4	3	4	4	3	3	3	3	4
EZ8	Mujer	22	52	164	19.3337	Soltero	Ciencias y Ciencias de la salud	2º curso	No		No		Sí	Problemas estomacales, ha espensa de medico	Mediterránea	4	2	4	2	3	4	2	3	2	1	4
VZ6	Mujer	22	59	168	20.9042	Soltero	Ciencias y Ciencias de la salud	2º curso	No		No		No		Mediterránea	3	4	4	4	2	4	3	2	2	2	3
MO3	Mujer	19	66	170	22.8374	Soltero	Ciencias y Ciencias de la salud	2º curso	Sí	polen del olivo y a la graminia	No		Sí	Por propia iniciativa	Mediterránea	2	4	3	2	2	3	2	1	2	1	2
MS2	Mujer	19	53	163	19.9481	Soltero	Ciencias y Ciencias de la salud	2º curso	No		No		Sí	Por propia iniciativa	Mediterránea	2	4	4	1	1	4	1	1	1	1	3
BA5	Mujer	19	54	163	20.3244	Soltero	Ciencias y Ciencias de la salud	2º curso	Sí	Mosquitos	No		No		Mediterránea	4	4	4	1	2	4	3	2	3	2	3
rz8	Mujer	19	42	154	17.7096	Soltero	Ciencias y Ciencias de la salud	2º curso	No		No		No		Mediterránea	4	4	3	3	3	4	2	3	2	3	4
vs0	Mujer	19	56	164	20.8209	Soltero	Ciencias y Ciencias de la salud	2º curso	No		No		No		Mediterránea	3	2	1	2	2	2	1	1	3	1	1
CA2	Hombre	20	79	173	26.3958	Soltero	Ciencias y Ciencias de la salud	2º curso	No		No		No		Mediterránea	4	3	2	3	3	4	1	2	4	2	3
CO0	Mujer	19	49	163	18.4425	Soltero	Ciencias y Ciencias de la salud	2º curso	No		No		Sí	Por propia iniciativa	Vegetariana	4	4	3	2	3	4	2	2	3	2	4
bs1	Mujer	19	52	162	19.8141	Soltero	Ciencias y Ciencias de la salud	2º curso	No		No		No		Mediterránea	3	4	4	2	1	4	2	3	2	1	3
AA9	Hombre	19	82	183	24.4857	Soltero	Ciencias y Ciencias de la salud	2º curso	No		No		Sí	Por propia iniciativa	Mediterránea	3	3	3	3	3	3	3	3	3	3	2
CA1	Mujer	20	67	168	23.7387	Soltero	Ciencias y Ciencias de la salud	2º curso	Sí	Melocotón	No		No		Mediterránea	3	3	3	3	2	3	2	3	2	2	3
CZ1	Mujer	19	79	176	25.5036	Soltero	Ciencias y Ciencias de la salud	2º curso	No		No		Sí	Por propia iniciativa	Mediterránea	2	4	2	2	2	4	3	1	2	1	3
NA7	Mujer	19	48	167	17.2111	Soltero	Ciencias y Ciencias de la salud	2º curso	No		No		No		Mediterránea	4	3	4	3	1	4	2	2	2	1	4
mz1	Mujer	23	60	155	24.974	Soltero	Ciencias y Ciencias de la salud	2º curso	No		No		Sí	Por propia iniciativa	Mediterránea	4	4	1	2	2	1	1	1	2	1	2
AA5	Mujer	19	53	167	19.0039	Soltero	Ciencias y Ciencias de la salud	2º curso	No		No		No		Mediterránea	3	2	2	2	2	3	2	2	1	1	3
sa2	Mujer	19	56	173	18.7109	Soltero	Ciencias y Ciencias de la salud	2º curso	No		No		Sí	Por propia iniciativa	Mediterránea	3	4	3	3	2	4	3	1	3	1	3
MZ5	Mujer	19	54	174	17.8359	Soltero	Ciencias y Ciencias de la salud	2º curso	Sí	Graminias, polen, pelo animal	No		Sí	Enfermera	Mediterránea	4	3	4	3	3	4	2	2	2	2	3
DA5	Hombre	20	61	168	21.6128	Soltero	Ciencias y Ciencias de la salud	2º curso	Sí	Frutos secos, gramineas y pelo de animal	No		Sí	Por propia iniciativa	Mediterránea	3	4	3	2	2	3	2	2	3	2	2
MA0	Mujer	19	65	168	23.03	Soltero	Ciencias y Ciencias de la salud	2º curso	Sí	polen del olivo, curry y graminias.	No		No		Mediterránea	1	4	2	2	2	4	2	1	2	1	1
M E 6	Mujer	19	59	160	23.0469	Soltero	Ciencias y Ciencias de la salud	2º curso	No		No		No		Mediterránea	2	4	2	2	4	1	2	3	4	1	2
ca1	Mujer	19	60	150	26.6667	Soltero	Ciencias y Ciencias de la salud	2º curso	No		No		No		Mediterránea	1	2	2	1	1	3	1	1	1	1	1
MA1	Mujer	19	75	167	26.8923	Soltero	Ciencias y Ciencias de la salud	2º curso	No		No		No		Mediterránea	3	3	4	3	2	4	2	2	1	1	2
CA9	Mujer	20	78	176	25.1808	Soltero	Ciencias y Ciencias de la salud	2º curso	No		No		No		Mediterránea	2	3	3	1	2	3	2	1	3	1	3
FZ6	Hombre	19	52	157	21.0962	Soltero	Ciencias y Ciencias de la salud	2º curso	Sí	Gramineas, olivo	Sí	Reflujo gastroesofágico	No		Mediterránea	3	4	4	3	2	4	3	3	4	2	4
CZ9	Mujer	22	59	165	21.6713	Soltero	Ciencias y Ciencias de la salud	2º curso	No		No		Sí	Por propia iniciativa	Mediterránea	3	4	3	3	1	4	2	2	2	1	3
LT1	Mujer	19	58	165	21.3039	Soltero	Ciencias y Ciencias de la salud	2º curso	No		No		No		Mediterránea	3	4	3	1	1	4	4	2	2	1	2
MR4	Mujer	19	72	174	23.7812	Soltero	Ciencias y Ciencias de la salud	2º curso	No		No		No		Mediterránea	2	3	3	1	3	4	3	2	2	1	2
mz4	Hombre	19	63	161	24.3046	Soltero	Ciencias y Ciencias de la salud	2º curso	No		No		No		Mediterránea	4	3	3	2	2	2	1	1	2	1	2
MZ1	Hombre	20	70	175	22.8571	Soltero	Ciencias y Ciencias de la salud	2º curso	No		No		No		Mediterránea	4	4	3	4	2	4	4	3	4	3	4
TZ1	Mujer	21	48	157	19.4734	Soltero	Ciencias y Ciencias de la salud	2º curso	No		No		Sí	Por cambio de vivienda, a piso universitario.	Mediterránea	4	3	4	3	4	4	3	3	4	1	4
ml4	Mujer	20	52	153	22.2137	Soltero	Ciencias y Ciencias de la salud	2º curso	No		No		Sí	Por propia iniciativa	Mediterránea	3	3	2	3	2	2	2	3	2	2	2
ao9	Mujer	19	61	162	23.2434	Soltero	Ciencias y Ciencias de la salud	2º curso	No		No		No		Mediterránea	2	3	2	2	2	4	2	1	4	1	3
no1	Mujer	42	60	170	20.7612	Soltero	Ciencias y Ciencias de la salud	2º curso	No		No		Sí	Por propia iniciativa	Mediterránea	1	4	4	3	3	3	4	2	2	2	2
SA4	Mujer	19	66	167	23.6652	Soltero	Ciencias y Ciencias de la salud	2º curso	No		Sí	ESTREÑIMIENTO	Sí	Por propia iniciativa	Mediterránea	1	2	1	2	3	3	1	1	3	2	1
MO1	Mujer	21	50.4	163	18.9695	Soltero	Ciencias y Ciencias de la salud	2º curso	Sí	Gramineas, olivo, polen, gato	No		No		Mediterránea	4	3	3	2	3	4	3	4	4	2	4
CZ4	Mujer	19	40	160	15.625	Soltero	Ciencias y Ciencias de la salud	2º curso	No		No		No		Mediterránea	3	4	4	4	2	4	2	4	3	4	4
FO5	Hombre	18	100	188	28.2933	Soltero	Ciencias y Ciencias de la salud	1º curso	Sí	Polen de olivo	No		No		Mediterránea	4	4	4	4	1	4	3	4	3	1	4
CO0	Mujer	29	56	168	19.8413	Soltero	Ciencias y Ciencias de la salud	1º curso	No		No		No		Mediterránea	2	4	2	2	1	4	1	1	4	1	1
AA3	Hombre	33	80	184	23.6295	Soltero	Ciencias y Ciencias de la salud	1º curso	No		No		No		Mediterránea	2	4	3	2	2	2	2	1	1	1	3
PO9	Mujer	18	59	170	20.4152	Soltero	Ciencias y Ciencias de la salud	1º curso	No		No		No		Mediterránea	2	4	4	1	2	4	3	1	2	1	1
CO0	Mujer	18	69	170	23.8754	Soltero	Ciencias y Ciencias de la salud	1º curso	No		No		No		Mediterránea	3	4	4	3	3	4	3	2	2	1	3
JN9	Hombre	18	73	188	20.6541	Soltero	Ciencias y Ciencias de la salud	1º curso	No		No		Sí	Por propia iniciativa	Mediterránea	4	3	4	3	2	4	2	2	3	2	4
so2	Mujer	18	52	170	17.9931	Soltero	Ciencias y Ciencias de la salud	1º curso	No		No		No		Mediterránea	1	3	3	2	1	2	2	1	1	1	1
FZ5	Hombre	18	60	177	19.1516	Soltero	Ciencias y Ciencias de la salud	1º curso	No		No		No		Mediterránea	3	4	2	1	1	3	3	1	2	1	2
NZ8	Mujer	18	54	168	19.1327	Soltero	Ciencias y Ciencias de la salud	1º curso	No		Sí	Celiaca	Sí	Por propia iniciativa	Mediterránea	3	2	1	1	2	2	2	1	1	1	2
JO7	Hombre	22	60	174	19.8177	Soltero	Ciencias y Ciencias de la salud	1º curso	No		No		Sí	Por propia iniciativa	Mediterránea	3	4	3	3	3	3	2	2	2	2	3
SA0	Mujer	18	60	160	23.4375	Soltero	Ciencias y Ciencias de la salud	1º curso	No		No		Sí	Por propia iniciativa	Mediterránea	1	4	3	3	2	1	2	2	3	1	2
DN2	Hombre	18	52	165	19.1001	Soltero	Ciencias y Ciencias de la salud	1º curso	No		No		No		Mediterránea	3	4	4	4	3	4	4	1	1	1	4
NS9	Mujer	18	18	170	6.22837	Soltero	Ciencias y Ciencias de la salud	1º curso	No		No		No		Mediterránea	1	3	2	3	2	4	2	3	4	3	3
BS7	Mujer	18	51	164	18.9619	Soltero	Ciencias y Ciencias de la salud	1º curso	No		No		No		Mediterránea	3	4	3	3	1	4	2	4	4	1	4
LO9	Mujer	18	53	154	22.3478	Soltero	Ciencias y Ciencias de la salud	1º curso	Sí	Marisco	No		Sí	Por propia iniciativa	Mediterránea	2	4	1	1	1	4	1	1	1	1	4
TL4	Mujer	18	70	164	26.0262	Soltero	Ciencias y Ciencias de la salud	1º curso	No		No		No		Mediterránea	3	4	4	3	1	3	1	2	3	1	1
LZ0	Mujer	18	69	170	23.8754	Soltero	Ciencias y Ciencias de la salud	1º curso	No		No		Sí	Dietista	Mediterránea	2	4	2	2	3	2	2	2	1	1	2
MA5	Mujer	18	62	171	21.2031	Soltero	Ciencias y Ciencias de la salud	1º curso	No		No		No		Mediterránea	2	3	2	3	2	3	2	1	4	1	3
mo0	Mujer	18	53	160	20.7031	Soltero	Ciencias y Ciencias de la salud	1º curso	Sí	polvo, polen, olivo	No		No		Mediterránea	2	3	2	2	1	2	2	2	2	1	2
AZ4	Mujer	18	60	157	24.3418	Soltero	Ciencias y Ciencias de la salud	1º curso	No		No		No		Mediterránea	3	4	4	4	1	4	3	2	3	3	3
GA0	Hombre	19	75	182	22.6422	Soltero	Ciencias y Ciencias de la salud	1º curso	No		Sí	Colon irritable	No		Mediterránea	1	4	4	2	1	4	3	3	2	2	4
bz1	Mujer	18	58	160	22.6562	Soltero	Ciencias y Ciencias de la salud	1º curso	No		No		No		Mediterránea	3	3	3	3	1	4	1	2	3	2	2
jl0	Hombre	18	60	170	20.7612	Soltero	Ciencias y Ciencias de la salud	1º curso	Sí	graminea	No		No		Mediterránea	2	4	4	2	3	3	4	2	3	1	4
AS5	Mujer	21	61	173	20.3816	Soltero	Ciencias y Ciencias de la salud	1º curso	No		No		Sí	Por propia iniciativa	Mediterránea	2	3	3	2	3	2	4	2	2	1	2
GO2	Mujer	18	47	159	18.591	Soltero	Ciencias y Ciencias de la salud	1º curso	No		No		No		Mediterránea	3	4	4	2	2	4	2	3	3	2	4
AN7	Mujer	19	58	164	21.5645	Soltero	Ciencias y Ciencias de la salud	1º curso	No		No		No		Mediterránea	3	4	4	2	2	4	3	2	2	2	4
NZ4	Mujer	18	53	163	19.9481	Soltero	Ciencias y Ciencias de la salud	1º curso	No		No		Sí	Médico de cabecera	Hipocalorica	3	3	3	3	4	4	4	2	2	2	3
AA7	Hombre	18	82	183	24.4857	Soltero	Ciencias y Ciencias de la salud	1º curso	Sí	A los plataneros	No		No		Mediterránea	2	4	4	3	3	4	3	3	4	2	4
CO8	Hombre	19	62	169	21.7079	Soltero	Ciencias y Ciencias de la salud	2º curso	No		No		Sí	Por propia iniciativa	Vegetariana	3	4	3	1	3	3	2	1	3	1	2
RZ5	Hombre	18	66	173	22.0522	Soltero	Ciencias y Ciencias de la salud	1º curso	No		No		No		Mediterránea	4	2	2	2	2	2	2	2	1	3	4
CO7	Mujer	18	85	165	31.2213	Soltero	Ciencias y Ciencias de la salud	1º curso	No		No		Sí	Por propia iniciativa	Mediterránea	2	4	4	3	1	4	2	2	3	2	2
CA8	Mujer	18	54	159	21.3599	Soltero	Ciencias y Ciencias de la salud	1º curso	Sí	Polen del olivo	No		Sí	Cambio a residencia universitaria	Mediterránea	4	4	3	3	2	4	1	3	4	2	1
SS9	Mujer	18	68	166	24.677	Soltero	Ciencias y Ciencias de la salud	1º curso	Sí	Gramineas y algunas frutas	No		Sí	Por propia iniciativa	Vegetariana	2	4	2	4	2	4	4	1	2	2	1
IO0	Mujer	18	48.5	166	17.6005	Soltero	Ciencias y Ciencias de la salud	1º curso	No		No		No		Mediterránea	4	4	1	4	3	4	4	4	4	3	4
MA8	Mujer	19	55	168	19.487	Soltero	Ciencias y Ciencias de la salud	1º curso	Sí	Polen de las gramíneas y olivo	Sí	cardias incompetente	No		Mediterránea	4	2	1	2	1	3	2	1	1	1	3
CN4	Mujer	19	66	170	22.8374	Soltero	Ciencias y Ciencias de la salud	1º curso	No		No		No		Mediterránea	2	3	3	1	1	2	2	1	3	1	1
MN0	Mujer	20	55	171	18.8092	Soltero	Ciencias y Ciencias de la salud	1º curso	No		No		No		Mediterránea	3	4	2	4	1	2	2	1	2	1	4
oa4	Mujer	19	64	170	22.1453	Soltero	Ciencias y Ciencias de la salud	1º curso	Sí	olivo, gramíneas, pelo de gato	No		No		Mediterránea	4	3	2	3	1	4	1	1	1	1	2
mz5	Mujer	43	65	175	21.2245	Soltero	Ciencias y Ciencias de la salud	1º curso	Sí	parietaria niquel	No		Sí	Por propia iniciativa	Mediterránea	1	4	3	1	1	3	2	1	2	1	4
IA1	Hombre	18	60	170	20.7612	Soltero	Ciencias y Ciencias de la salud	1º curso	No		No		Sí	Por propia iniciativa	Mediterránea	3	4	4	2	1	4	3	3	4	1	4
LA8	Mujer	18	49	153	20.9321	Soltero	Ciencias y Ciencias de la salud	1º curso	No		No		No		Mediterránea	3	3	4	4	2	4	2	2	2	3	4
MO0	Hombre	18	60	170	20.7612	Soltero	Ciencias y Ciencias de la salud	1º curso	No		No		No		Mediterránea	4	3	4	2	2	3	1	3	1	1	4
LZ0	Mujer	18	57	170	19.7232	Soltero	Ciencias y Ciencias de la salud	1º curso	No		No		No		Mediterránea	3	4	3	4	2	4	2	3	2	3	3
SA4	Hombre	19	72	178	22.7244	Soltero	Ciencias y Ciencias de la salud	1º curso	No		No		No		Mediterránea	1	4	4	4	1	2	4	1	1	1	1
MO1	Mujer	21	58	168	20.5499	Soltero	Ciencias y Ciencias de la salud	1º curso	No		No		Sí	Por propia iniciativa	Limito mucho mi consumo de carne	3	3	4	2	1	4	4	3	4	2	4
CL3	Mujer	18	61	170	21.1073	Soltero	Ciencias y Ciencias de la salud	1º curso	No		No		No		Mediterránea	2	4	3	4	2	3	3	4	4	3	4
CZ2	Hombre	18	79	186	22.835	Soltero	Ciencias y Ciencias de la salud	1º curso	Sí	Al polen del olivo, pelo de animales, ácaros	No		No		Mediterránea	3	3	2	4	2	4	2	1	2	2	3
RO4	Hombre	18	75	173	25.0593	Soltero	Ciencias y Ciencias de la salud	1º curso	No		No		No		Mediterránea	3	3	2	4	3	4	3	2	2	1	3
JA7	Hombre	18	75	176	24.2123	Soltero	Ciencias y Ciencias de la salud	1º curso	Sí	Ciertos animales como gatos, conejos...	No		No		Mediterránea	3	3	3	3	2	4	2	2	2	1	2
LO5	Mujer	18	64	170	22.1453	Soltero	Ciencias y Ciencias de la salud	1º curso	Sí	Olivo,gramíneas,gatos	No		Sí	Por propia iniciativa	Mediterránea	3	3	4	2	1	4	3	1	2	1	3
AZ6	Mujer	19	74	174	24.4418	Soltero	Ciencias y Ciencias de la salud	1º curso	Sí	polen, gramineas, olivo y platanero	No		No		Mediterránea	2	4	1	2	1	3	3	2	3	1	2
MS7	Mujer	19	58	175	18.9388	Soltero	Ciencias y Ciencias de la salud	1º curso	No		No		No		Mediterránea	4	4	4	3	3	4	2	3	2	2	4
bz9	Mujer	18	56	158	22.4323	Soltero	Ciencias y Ciencias de la salud	1º curso	No		No		No		Mediterránea	1	4	2	2	1	3	3	2	3	1	1
TO7	Mujer	19	47	153	20.0777	Soltero	Ciencias y Ciencias de la salud	1º curso	No		Sí	FIBROSIS QUÍSTICA	Sí	Por propia iniciativa	Mediterránea	4	4	4	1	1	3	4	2	3	2	3
az9	Mujer	18	50	168	17.7154	Soltero	Ciencias y Ciencias de la salud	1º curso	No		No		No		Mediterránea	3	4	2	3	2	3	2	1	4	1	4
ao9	Hombre	18	75	180	23.1481	Soltero	Ciencias y Ciencias de la salud	1º curso	Sí	Avellana ,olivo, graminias, piel de melocotón y polen	No		Sí	Por propia iniciativa	Mediterránea	3	3	2	2	2	3	1	2	2	1	2
JO2	Hombre	20	94	178	29.668	Soltero	Ciencias y Ciencias de la salud	1º curso	No		No		No		Mediterránea	3	4	3	3	2	4	3	3	3	1	3
AZ2	Mujer	18	50	167	17.9282	Soltero	Ciencias y Ciencias de la salud	1º curso	No		No		No		Mediterránea	4	3	3	4	2	2	2	1	4	1	4
DZ2	Hombre	19	70	175	22.8571	Soltero	Ciencias y Ciencias de la salud	1º curso	No		No		Sí	Por propia iniciativa	Mediterránea	2	4	2	2	1	4	1	2	4	1	1
AZ4	Mujer	21	65	168	23.03	Soltero	Ciencias y Ciencias de la salud	1º curso	No		No		Sí	Por propia iniciativa	Mediterránea	3	2	3	3	3	2	3	4	2	3	3
GR4	Mujer	21	65	163	24.4646	Soltero	Ciencias y Ciencias de la salud	1º curso	Sí	OLIVO Y GRAMIA	No		No		Mediterránea	2	4	2	2	2	3	2	2	4	2	2
AZ9	Hombre	18	72	173	24.0569	Soltero	Ciencias y Ciencias de la salud	1º curso	No		No		No		Mediterránea	3	4	4	2	2	4	2	1	3	1	2
NZ1	Mujer	21	56	162	21.3382	Soltero	Ciencias y Ciencias de la salud	1º curso	Sí	Aspirina	No		No		Mediterránea	1	4	2	1	2	3	4	2	3	3	3
NZ1	Mujer	19	65	170	22.4913	Soltero	Ciencias y Ciencias de la salud	1º curso	No		No		Sí	Por propia iniciativa	Mediterránea	1	4	1	4	1	2	3	1	3	1	1
Rz8	Mujer	21	66	165	24.2424	Soltero	Ciencias y Ciencias de la salud	1º curso	Sí	Olivo y gramineas	No		No		Mediterránea	1	4	2	3	2	3	3	1	4	1	1
CR5	Mujer	18	49	168	17.3611	Soltero	Ciencias y Ciencias de la salud	1º curso	No		No		No		Mediterránea	4	2	1	2	1	2	1	2	2	1	4
JA8	Hombre	18	90	180	27.7778	Soltero	Ciencias y Ciencias de la salud	1º curso	Sí	Olivo, gramíneas, ciprés, polen, alternaria,	No		Sí	Residencia universitaria	Mediterránea	3	4	2	3	1	4	3	2	3	1	3
BZ3	Mujer	20	40	155	16.6493	Soltero	Ciencias y Ciencias de la salud	2º curso	No		No		No		Mediterránea	3	3	1	1	1	2	1	2	1	1	1
GO7	Mujer	21	64	162	24.3865	Soltero	Ciencias y Ciencias de la salud	2º curso	No		No		Sí	Por propia iniciativa	Mediterránea	3	4	3	2	3	3	3	2	2	1	2
Hz7	Mujer	22	58	153	24.7768	Soltero	Ciencias y Ciencias de la salud	2º curso	Sí	cerezas	No		No		Mediterránea	3	4	3	3	2	4	2	2	1	2	3
cp3	Mujer	24	65	168	23.03	Soltero	Ciencias y Ciencias de la salud	2º curso	No		No		No		Mediterránea	3	2	2	3	2	1	4	2	2	3	2
IR3	Mujer	19	68	172	22.9854	Soltero	Ciencias y Ciencias de la salud	2º curso	No		No		Sí	Médico especialista	Mediterránea	3	1	3	3	2	1	1	2	2	3	1
AS2	Mujer	19	73	168	25.8645	Soltero	Ciencias y Ciencias de la salud	2º curso	No		No		Sí	Médico especialista	Mediterránea	1	3	2	2	2	4	1	1	1	2	2
SR8	Mujer	19	51	164	18.9619	Soltero	Ciencias y Ciencias de la salud	2º curso	No		No		Sí	Por propia iniciativa	Mediterránea	2	4	3	3	2	4	2	2	4	1	2
71366673	Mujer	19	70	185	20.4529	Soltero	Ciencias y Ciencias de la salud	2º curso	Sí	Berenjena y piña	Sí	Reflujo gastro- esofágico y mala digestión	Sí	Médico especialista	Mediterránea	2	4	3	1	2	2	1	1	1	1	2
Ys6	Mujer	26	52	163	19.5717	Soltero	Ciencias y Ciencias de la salud	2º curso	Sí	acaros y gramineas	No		Sí	Por propia iniciativa	ahora como mas verduras y fruta y menos carnes.	3	2	4	2	1	4	2	2	4	2	4
MA8	Mujer	19	65	165	23.8751	Soltero	Ciencias y Ciencias de la salud	2º curso	No		No		No		Mediterránea	3	4	3	4	2	4	2	2	2	2	4
AO2	Hombre	20	60	173	20.0474	Soltero	Ciencias y Ciencias de la salud	2º curso	No		No		Sí	Por propia iniciativa	Vegetariana	4	4	4	4	3	4	3	1	1	1	4
cn4	Mujer	19	61	166	22.1367	Soltero	Ciencias y Ciencias de la salud	2º curso	No		No		No		Mediterránea	2	3	3	4	3	4	4	1	2	1	3
AAM	Mujer	21	58	166	21.048	Soltero	Ciencias y Ciencias de la salud	2º curso	No		No		No		Mediterránea	2	3	2	3	2	2	4	3	3	2	2
FA8	Hombre	20	74	183	22.0968	Soltero	Ciencias y Ciencias de la salud	2º curso	No		No		No		Mediterránea	4	4	4	4	4	4	4	4	4	4	4
BO3	Hombre	20	58	170	20.0692	Soltero	Ciencias y Ciencias de la salud	2º curso	No		No		No		Mediterránea	3	4	4	4	3	4	3	2	2	1	4
NZ7	Mujer	19	50	158	20.0288	Soltero	Ciencias y Ciencias de la salud	2º curso	Sí	hongos y platano	No		Sí	profesor de universidad	Mediterránea	4	4	4	1	1	3	2	1	1	1	4
co7	Mujer	21	80	170	27.6817	Soltero	Ciencias y Ciencias de la salud	2º curso	No		No		No		Mediterránea	4	4	4	4	1	4	2	3	1	1	4
IT8	Mujer	19	53	168	18.7783	Soltero	Ciencias y Ciencias de la salud	2º curso	No		No		No		Mediterránea	3	4	3	2	1	2	2	1	2	1	2
EN1	Mujer	19	69	170	23.8754	Soltero	Ciencias y Ciencias de la salud	2º curso	No		No		No		Mediterránea	4	4	3	2	2	4	1	3	3	1	3
JA5	Hombre	19	80	183	23.8884	Soltero	Ciencias y Ciencias de la salud	2º curso	No		No		No		Mediterránea	3	4	4	3	3	4	3	2	3	1	3
SZ0	Mujer	19	61	163	22.9591	Soltero	Ciencias y Ciencias de la salud	2º curso	No		No		Sí	Por propia iniciativa	Mediterránea	1	2	2	2	1	2	1	2	1	1	1
ME9	Mujer	19	55	171	18.8092	Soltero	Ciencias y Ciencias de la salud	2º curso	No		No		Sí	Por propia iniciativa	Mediterránea	2	4	2	3	2	1	3	3	4	1	4
RS4	Mujer	19	53	174	17.5056	Soltero	Ciencias y Ciencias de la salud	2º curso	No		No		No		Mediterránea	4	4	3	3	1	4	4	4	4	2	4
AA0	Mujer	19	53	160	20.7031	Soltero	Ciencias y Ciencias de la salud	2º curso	No		Sí	Intolerancia a la lactosa y colón irritable	Sí	Médico especialista	Mediterránea sin lactosa	3	1	2	1	1	4	2	1	1	1	3
LO1	Mujer	20	56	154	23.6128	Soltero	Ciencias y Ciencias de la salud	2º curso	No		No		Sí	Por propia iniciativa	Mediterránea	3	3	3	2	1	4	3	4	4	1	3
AE1	Mujer	19	46	155	19.1467	Soltero	Ciencias y Ciencias de la salud	2º curso	No		No		Sí	Por propia iniciativa	Normal, con menos kcal.	1	3	1	4	2	1	1	1	3	1	1
ro6	Mujer	22	65	170	22.4913	Soltero	Ciencias y Ciencias de la salud	1º curso	No		No		Sí	Por propia iniciativa	Mediterránea	3	3	2	2	2	3	2	2	2	1	2
ZO4	Mujer	21	41	151	17.9817	Soltero	Ciencias y Ciencias de la salud	2º curso	Sí	OLIVO	No		No		Mediterránea	4	3	4	4	3	4	4	3	2	1	4
LO5	Mujer	26	66	168	23.3844	Soltero	Ciencias y Ciencias de la salud	4º curso	No		No		Sí	Dietista	Mediterránea	1	3	2	1	1	2	1	1	2	1	2
IA4	Mujer	21	75	176	24.2123	Soltero	Ciencias y Ciencias de la salud	3º curso	No		No		Sí	Por propia iniciativa	Mediterránea	1	2	1	1	1	3	1	1	1	1	2
Mz6	Mujer	20	56	164	20.8209	Soltero	Ciencias y Ciencias de la salud	3º curso	Sí	olivo, acaros	No		No		Mediterránea	3	4	4	1	1	3	1	1	1	1	3
MO6	Mujer	20	90	170	31.1419	Soltero	Ciencias y Ciencias de la salud	3º curso	No		No		Sí	Por propia iniciativa	Mediterránea	3	3	2	2	2	4	2	3	2	1	2
CZ0	Mujer	28	78	175	25.4694	Soltero	Ciencias y Ciencias de la salud	3º curso	No		Sí	INTOLERANCIA LACTOSA	No		Vegetariana	3	2	2	1	2	4	3	2	1	1	3
NZ7	Mujer	20	75	165	27.5482	Soltero	Ciencias y Ciencias de la salud	3º curso	No		No		Sí	Médico de cabecera	Mediterránea	1	2	1	1	1	1	1	1	1	1	1
TO5	Mujer	20	100	176	32.2831	Soltero	Ciencias y Ciencias de la salud	3º curso	No		No		Sí	Por propia iniciativa	Mediterránea	1	2	1	1	2	3	3	3	2	1	1
JO4	Hombre	21	70	187	20.0177	Soltero	Ciencias y Ciencias de la salud	3º curso	No		No		Sí	Por propia iniciativa	Vegetariana	2	2	1	2	2	4	2	2	2	2	1
EA9	Mujer	25	65	170	22.4913	Soltero	Ciencias y Ciencias de la salud	3º curso	Sí	gato	No		Sí	Por propia iniciativa	Vegetariana	2	2	2	3	3	3	2	1	2	3	1
LZ7	Mujer	28	61	164	22.68	Soltero	Ciencias y Ciencias de la salud	3º curso	No		No		No		Mediterránea	2	4	1	2	3	3	2	3	4	1	1
pa5	Mujer	20	57	165	20.9366	Soltero	Ciencias y Ciencias de la salud	3º curso	No		No		No		Mediterránea	2	3	4	2	2	4	2	1	1	1	3
PZ6	Mujer	20	56	160	21.875	Soltero	Ciencias y Ciencias de la salud	3º curso	No		No		Sí	Por propia iniciativa	Mediterránea	2	3	2	2	2	3	2	1	3	1	3
LO7	Mujer	20	64	173	21.3839	Soltero	Ciencias y Ciencias de la salud	3º curso	No		No		No		Mediterránea	1	1	1	2	1	1	1	3	1	1	1
AO5	Mujer	20	62	168	21.9671	Soltero	Ciencias y Ciencias de la salud	3º curso	No		No		No		Mediterránea	4	4	4	2	2	3	1	2	2	1	2
ES5	Mujer	20	74	176	23.8895	Soltero	Ciencias y Ciencias de la salud	3º curso	No		No		No		Mediterránea	4	3	2	3	2	3	2	2	2	1	2
io3	Mujer	25	59	168	20.9042	Soltero	Ciencias y Ciencias de la salud	3º curso	No		Sí	colon irritable	No		Mediterránea	2	4	3	3	2	3	2	2	2	1	2
AO6	Mujer	20	73	168	25.8645	Soltero	Ciencias y Ciencias de la salud	3º curso	No		No		Sí	Por propia iniciativa	Mediterránea	2	3	3	2	2	4	2	1	1	1	1
GC8	Mujer	21	63	164	23.4236	Soltero	Ciencias y Ciencias de la salud	3º curso	No		No		Sí	Por propia iniciativa	Mediterránea	2	4	4	4	1	3	3	2	2	1	2
LR2	Mujer	20	59	174	19.4874	Soltero	Ciencias y Ciencias de la salud	3º curso	Sí	nolotil	No		No		Mediterránea	3	2	4	3	2	4	3	2	3	3	4
Cz1	Mujer	20	72	165	26.4463	Soltero	Ciencias y Ciencias de la salud	3º curso	Sí	Pelo de gato y gramineas	No		No		Mediterránea	3	3	3	2	1	4	1	2	1	1	1
MS5	Mujer	21	60	164	22.3081	Soltero	Ciencias y Ciencias de la salud	3º curso	No		No		Sí	Por propia iniciativa	Mediterránea	2	3	3	3	3	3	3	3	2	1	2
MZ6	Mujer	21	65	160	25.3906	Soltero	Ciencias y Ciencias de la salud	3º curso	No		No		Sí	Por propia iniciativa	Mediterránea	1	3	3	1	1	2	1	1	3	1	3
FD5	Hombre	22	71	179	22.1591	Soltero	Ciencias y Ciencias de la salud	3º curso	No		No		No		Mediterránea	4	4	4	4	2	4	4	3	2	1	4
JE6	Mujer	21	55	168	19.487	Soltero	Ciencias y Ciencias de la salud	3º curso	No		No		No		Mediterránea	2	3	3	3	2	4	4	1	1	1	3
RO0	Hombre	20	95	190	26.3158	Soltero	Ciencias y Ciencias de la salud	3º curso	No		No		No		Mediterránea	3	4	3	3	2	3	2	2	3	3	3
MZ8	Mujer	20	51	169	17.8565	Soltero	Ciencias y Ciencias de la salud	3º curso	No		No		No		Mediterránea	2	3	3	2	3	4	3	3	4	1	3
EA8	Mujer	20	63	169	22.0581	Soltero	Ciencias y Ciencias de la salud	3º curso	No		No		No		Mediterránea	3	3	3	2	2	3	3	2	2	2	3
LZ0	Mujer	22	58	168	20.5499	Soltero	Ciencias y Ciencias de la salud	3º curso	Sí	Lactosa	Sí	Gastritis Crónica e Intolerancia a la Lactosa	Sí	Por propia iniciativa	Mediterránea	2	2	2	1	1	2	3	1	1	1	3
LH5	Mujer	20	57	161	21.9899	Soltero	Ciencias y Ciencias de la salud	3º curso	No		No		No		Mediterránea	4	4	4	4	2	4	1	3	3	2	4
JG7	Hombre	20	74	170	25.6055	Soltero	Ciencias y Ciencias de la salud	3º curso	No		No		Sí	Por propia iniciativa	Mediterránea	2	3	4	2	2	4	2	2	1	1	2
MO2	Mujer	20	64	165	23.5078	Soltero	Ciencias y Ciencias de la salud	3º curso	No		No		No		Mediterránea	3	4	2	2	1	4	2	2	1	1	3
iz1	Hombre	29	74	172	25.0135	Soltero	Ciencias y Ciencias de la salud	3º curso	Sí	polen, olivo, gramíneas, equinaceas	Sí	esofagitis eosinofila (proteina de leche)	Sí	Por propia iniciativa	Mediterránea	3	4	4	3	1	4	3	2	3	2	4
IA3	Hombre	20	67	178	21.1463	Soltero	Ciencias y Ciencias de la salud	3º curso	No		No		Sí	Por propia iniciativa	Mediterránea	2	4	4	2	2	4	3	2	3	2	4
AO2	Mujer	20	43	161	16.5889	Soltero	Ciencias y Ciencias de la salud	3º curso	No		No		No		Mediterránea	4	4	4	3	2	3	3	1	2	2	3
LA3	Mujer	24	56	163	21.0772	Soltero	Ciencias y Ciencias de la salud	3º curso	No		No		Sí	Por propia iniciativa	Mediterránea	2	2	2	3	1	2	2	1	1	1	1
MAS5	Mujer	21	51	158	20.4294	Soltero	Ciencias y Ciencias de la salud	3º curso	Sí	Intolerancia a la lactosa	Sí	Intolerancia a la lactosa	Sí	Médico especialista	Mediterránea	1	4	2	1	1	2	1	1	2	1	2
AO2	Mujer	20	52	169	18.2066	Soltero	Ciencias y Ciencias de la salud	3º curso	No		No		Sí	Por propia iniciativa	Mediterránea	2	4	3	2	1	3	2	2	2	2	2
SO0	Mujer	20	42	167	15.0597	Soltero	Ciencias y Ciencias de la salud	3º curso	Sí	Colorantes, conservantes	Sí	Gastritis crónica	No		Mediterránea	4	4	4	4	2	4	2	3	4	3	4
CA0	Mujer	21	61	165	22.4059	Soltero	Ciencias y Ciencias de la salud	3º curso	No		No		No		Mediterránea	4	3	3	2	3	4	2	2	1	1	1
AZ6	Mujer	20	75	170	25.9516	Soltero	Ciencias y Ciencias de la salud	3º curso	No		No		No		Mediterránea	3	4	4	3	2	4	3	4	3	2	4
IZ0	Hombre	20	66	175	21.551	Soltero	Ciencias y Ciencias de la salud	3º curso	Sí	Gramíneas/Polen	No		Sí	Por propia iniciativa	Carbohidratos principalmente	3	4	4	3	1	2	4	2	2	1	2
ma4	Mujer	21	65	170	22.4913	Soltero	Ciencias y Ciencias de la salud	3º curso	No		No		Sí	Por propia iniciativa	Mediterránea	3	3	4	2	2	4	2	2	2	1	3
AO9	Mujer	20	68	154	28.6726	Soltero	Ciencias y Ciencias de la salud	3º curso	No		No		No		Mediterránea	2	3	2	2	3	3	1	1	2	2	3
DZ0	Mujer	23	88	160	34.375	Soltero	Ciencias y Ciencias de la salud	3º curso	No		No		Sí	Por propia iniciativa	Mediterránea	2	4	3	1	1	4	2	2	2	2	3
lo3	Hombre	21	75	177	23.9395	Soltero	Ciencias y Ciencias de la salud	3º curso	No		No		Sí	Médico de cabecera	hipocalorica	3	4	3	3	2	4	3	3	3	1	3
VE3	Hombre	21	54	156	22.1893	Soltero	Ciencias y Ciencias de la salud	3º curso	No		No		No		Mediterránea	4	4	4	3	4	4	2	2	2	2	4
ef0	Mujer	20	55	167	19.721	Soltero	Ciencias y Ciencias de la salud	3º curso	No		No		No		Mediterránea	3	4	3	3	2	4	2	3	2	2	3
RZ7	Mujer	21	51	163	19.1953	Soltero	Ciencias y Ciencias de la salud	3º curso	No		No		No		Mediterránea	4	3	3	3	1	4	1	2	2	2	3
CZ1	Mujer	38	90	167	32.2708	Soltero	Ciencias y Ciencias de la salud	3º curso	Sí	alimenticia/ medicamentosa	No		Sí	Por propia iniciativa	Mediterránea	2	3	3	2	2	4	2	1	1	1	2
NS6	Mujer	20	57	157	23.1247	Soltero	Ciencias y Ciencias de la salud	3º curso	No		No		No		Mediterránea	2	4	4	2	1	3	2	2	3	2	3
SA5	Mujer	20	46	158	18.4265	Soltero	Ciencias y Ciencias de la salud	3º curso	No		No		No		Mediterránea	4	4	2	1	1	4	4	1	2	2	4
BO2	Mujer	20	45.5	152	19.6936	Soltero	Ciencias y Ciencias de la salud	3º curso	No		No		Sí	Por propia iniciativa	Mediterránea	3	4	4	3	1	4	1	1	3	2	4
EP6	Mujer	21	63	160	24.6094	Soltero	Ciencias y Ciencias de la salud	3º curso	No		No		Sí	Por propia iniciativa	Mediterránea	2	4	1	1	1	3	1	1	1	1	1
EO9	Mujer	20	50	160	19.5312	Soltero	Ciencias y Ciencias de la salud	3º curso	Sí	Graminias, olivo...	No		Sí	Por propia iniciativa	Mediterránea	2	4	4	2	2	3	3	2	2	1	3
AOW	Mujer	24	49.8	163	18.7436	Soltero	Ciencias y Ciencias de la salud	3º curso	No		No		No		Mediterránea	4	4	4	4	3	4	3	3	4	2	4
MN1	Mujer	20	52	167	18.6453	Soltero	Ciencias y Ciencias de la salud	3º curso	No		No		No		Mediterránea	4	4	4	4	3	4	2	3	3	3	4
RO2	Mujer	23	60	152	25.9695	Soltero	Ciencias y Ciencias de la salud	3º curso	No		No		Sí	Por propia iniciativa	Mediterránea	3	2	3	4	3	1	2	1	2	1	2
AZ2	Mujer	20	45	155	18.7305	Soltero	Ciencias y Ciencias de la salud	3º curso	No		No		No		Mediterránea	4	4	4	3	2	4	4	2	3	1	4
sa6	Mujer	20	58	168	20.5499	Soltero	Ciencias y Ciencias de la salud	3º curso	No		No		Sí	Dietista	Mediterránea	2	2	1	1	1	2	3	1	1	1	1
ra2	Mujer	23	51	160	19.9219	Soltero	Ciencias y Ciencias de la salud	3º curso	No		No		Sí	Por propia iniciativa	Mediterránea	2	4	2	2	1	1	2	2	2	1	1
EN4	Mujer	23	54	159	21.3599	Soltero	Ciencias y Ciencias de la salud	3º curso	No		No		Sí	Por propia iniciativa	Mediterránea	3	4	3	2	2	4	1	2	1	1	3
BN2	Mujer	22	56	170	19.3772	Soltero	Ciencias y Ciencias de la salud	3º curso	No		No		No		Mediterránea	3	3	3	3	3	3	2	3	2	2	3
ME3	Mujer	22	56	157	22.719	Soltero	Ciencias y Ciencias de la salud	3º curso	No		No		No		Mediterránea	3	3	2	2	2	3	3	2	1	1	2
AO1	Mujer	23	56	168	19.8413	Soltero	Ciencias y Ciencias de la salud	3º curso	No		No		No		Mediterránea	3	4	3	2	2	3	3	2	3	1	3
CO7	Mujer	20	60	160	23.4375	Soltero	Ciencias y Ciencias de la salud	3º curso	No		No		No		Mediterránea	3	3	3	2	1	3	2	2	2	2	2
EN3	Mujer	21	80	171	27.3588	Soltero	Ciencias y Ciencias de la salud	3º curso	Sí	Higo, piel melocotón, lactosa	Sí	Hiperemesis por estrés	No		Mediterránea	1	4	1	1	3	1	1	1	3	2	2
ls9	Mujer	20	52	160	20.3125	Soltero	Ciencias y Ciencias de la salud	3º curso	Sí	Frutos secos, algunos tipos de fruta	No		No		Mediterránea	2	2	1	2	2	3	4	2	1	1	1
MO1	Mujer	20	62	169	21.7079	Soltero	Ciencias y Ciencias de la salud	3º curso	No		No		No		Mediterránea	3	3	4	2	1	4	2	2	4	1	4
ga9	Mujer	20	59	168	20.9042	Soltero	Ciencias y Ciencias de la salud	3º curso	No		Sí	gastritis	Sí	Por propia iniciativa	Mediterránea	3	2	2	3	4	3	3	2	2	4	4
EN4	Mujer	23	51	160	19.9219	Soltero	Ciencias y Ciencias de la salud	3º curso	No		No		No		FITNESS	2	4	4	4	1	3	3	1	2	1	3
SO5	Mujer	21	57	167	20.4382	Soltero	Ciencias y Ciencias de la salud	3º curso	No		No		No		Mediterránea	3	3	4	3	1	4	2	2	2	1	3
LO7	Mujer	21	60	165	22.0386	Soltero	Ciencias y Ciencias de la salud	3º curso	No		No		No		Mediterránea	4	3	2	3	2	3	1	2	2	1	2
as8	Hombre	20	60	175	19.5918	Soltero	Ciencias y Ciencias de la salud	3º curso	No		No		Sí	Por propia iniciativa	Mediterránea	4	3	3	3	2	3	3	2	3	1	2
CZ2	Mujer	22	61	167	21.8724	Soltero	Ciencias y Ciencias de la salud	3º curso	No		No		No		Mediterránea	2	2	3	3	2	4	2	3	2	1	2
AA9	Mujer	20	51	160	19.9219	Soltero	Ciencias y Ciencias de la salud	3º curso	No		No		Sí	Por propia iniciativa	Vegetariana	1	3	3	1	1	2	1	1	2	1	1
AA4	Mujer	20	54	179	16.8534	Soltero	Ciencias y Ciencias de la salud	3º curso	No		No		No		Mediterránea	4	2	3	3	2	4	1	4	3	3	4
AA2	Mujer	20	60	160	23.4375	Soltero	Ciencias y Ciencias de la salud	3º curso	No		No		Sí	Por propia iniciativa	Mediterránea	2	4	2	2	3	4	1	3	3	1	3
js2	Mujer	20	70	167	25.0995	Soltero	Ciencias y Ciencias de la salud	3º curso	No		No		Sí	Por propia iniciativa	Mediterránea	4	4	2	2	1	4	1	1	1	1	1
NO4	Hombre	37	77	179	24.0317	Casado	Ciencias y Ciencias de la salud	3º curso	No		No		No		Mediterránea	3	3	3	3	1	3	3	1	2	1	2
MO6	Mujer	21	52	165	19.1001	Soltero	Ciencias y Ciencias de la salud	3º curso	No		No		Sí	Por propia iniciativa	Mediterránea	4	4	3	2	1	4	4	3	4	2	4
YI9	Mujer	24	80	180	24.6914	Soltero	Ciencias y Ciencias de la salud	3º curso	No		No		No		Mediterránea	4	4	3	3	3	4	3	3	1	2	3
CO1	Mujer	23	69	165	25.3444	Soltero	Ciencias y Ciencias de la salud	3º curso	No		No		Sí	Por propia iniciativa	Mediterránea	4	4	2	2	3	3	2	2	2	1	2
IZ6	Hombre	20	69	178	21.7776	Soltero	Ciencias y Ciencias de la salud	3º curso	No		No		Sí	Por propia iniciativa	Vegetariana	3	4	4	3	3	4	3	2	3	1	3
EA4	Mujer	20	65	170	22.4913	Soltero	Ciencias y Ciencias de la salud	3º curso	No		No		Sí	Dietista	Mediterránea	3	4	3	3	2	3	3	2	4	2	3
MA4	Mujer	25	80	180	24.6914	Soltero	Ciencias y Ciencias de la salud	3º curso	No		No		Sí	Por propia iniciativa	Mediterránea	3	4	3	2	2	4	2	1	1	1	1
mo7	Mujer	20	55	165	20.202	Soltero	Ciencias y Ciencias de la salud	3º curso	Sí	alergia al olivo	No		No		Mediterránea	3	4	3	2	2	3	2	2	3	2	2
NA5	Mujer	20	62	163	23.3355	Soltero	Ciencias y Ciencias de la salud	3º curso	No		No		No		Mediterránea	2	3	3	3	2	3	2	3	2	2	2
MA0	Mujer	26	56	171	19.1512	Soltero	Ciencias y Ciencias de la salud	3º curso	No		No		No		Mediterránea	3	3	3	2	2	4	2	3	2	2	4
ESC	Mujer	20	74	161	28.5483	Soltero	Ciencias y Ciencias de la salud	3º curso	No		No		Sí	Por propia iniciativa	Mediterránea	4	4	4	4	2	4	2	2	3	2	3
ME9	Mujer	21	50	164	18.5901	Soltero	Ciencias y Ciencias de la salud	3º curso	Sí	Alergia a las frutas, frutos secos, tomate	No		Sí	Por propia iniciativa	Mediterránea	4	4	4	4	3	4	3	3	4	3	4
IZ3	Mujer	20	62	167	22.231	Soltero	Ciencias y Ciencias de la salud	3º curso	No		No		No		Mediterránea	2	4	3	2	1	3	3	3	3	1	2
AA8	Mujer	20	56	162	21.3382	Soltero	Ciencias y Ciencias de la salud	3º curso	No		No		Sí	Por propia iniciativa	Mediterránea	2	3	2	1	2	3	2	1	1	1	2
LE0	Mujer	21	51	164	18.9619	Soltero	Ciencias y Ciencias de la salud	3º curso	Sí	frutos secos, melocotón, marisco,	No		Sí	Por propia iniciativa	Mediterránea	2	4	4	2	3	4	2	2	3	2	4
az0	Hombre	18	80	175	26.1224	Soltero	Ingeniería y Arquitectura	1º curso	No		No		Sí	Por propia iniciativa	Mediterránea	3	2	2	3	1	2	2	2	3	1	2
AS6	Hombre	18	76	182	22.9441	Soltero	Ingeniería y Arquitectura	1º curso	Sí	Gramíneas y olivos	No		No		Mediterránea	3	3	3	2	3	4	4	3	3	2	3
JO7	Hombre	18	71	176	22.921	Soltero	Ingeniería y Arquitectura	1º curso	No		No		Sí	Médico especialista	Mediterránea	3	4	3	1	1	4	2	3	4	2	4
QU3	Hombre	22	65	175	21.2245	Soltero	Ingeniería y Arquitectura	2º curso	No		No		Sí	Médico de cabecera	Mediterránea	2	3	2	2	1	2	1	2	3	2	2
EA2	Hombre	18	79	168	27.9904	Soltero	Ingeniería y Arquitectura	1º curso	No		No		Sí	Por propia iniciativa	Mediterránea	3	4	4	3	1	4	2	3	2	2	4
AZ0	Hombre	18	83	170	28.7197	Soltero	Ingeniería y Arquitectura	1º curso	No		No		No		la de mi madre	4	4	3	2	2	4	3	4	3	3	4
DO4	Hombre	18	70	174	23.1206	Soltero	Ingeniería y Arquitectura	1º curso	No		No		No		No sigo una dieta en concreto	3	2	3	3	3	4	1	4	3	3	4
MS0	Hombre	19	105	180	32.4074	Soltero	Ingeniería y Arquitectura	2º curso	No		No		No		Mediterránea	3	4	2	3	2	4	4	2	4	1	3
EA1	Hombre	18	71	175	23.1837	Soltero	Ingeniería y Arquitectura	1º curso	No		No		Sí	Por propia iniciativa	Mediterránea	3	4	3	2	2	3	1	2	2	1	2
ER4	Hombre	18	79	182	23.8498	Soltero	Ingeniería y Arquitectura	1º curso	No		No		Sí	Por propia iniciativa	Mediterránea	2	4	2	2	1	2	3	2	1	1	2
AS3	Hombre	18	72	186	20.8117	Soltero	Ingeniería y Arquitectura	1º curso	Sí	Polen	No		No		Mediterránea	3	4	4	4	2	3	2	3	3	2	3
JO3	Hombre	19	68	172	22.9854	Soltero	Ingeniería y Arquitectura	1º curso	No		No		No		Mediterránea	4	4	4	4	3	4	2	3	2	2	4
JO1	Hombre	18	73	172	24.6755	Soltero	Ingeniería y Arquitectura	1º curso	Sí	Olivos, gramineas y aniski	No		Sí	Por propia iniciativa	Mediterránea	2	3	2	2	3	3	1	1	4	1	3
PO5	Hombre	18	71	174	23.4509	Soltero	Ingeniería y Arquitectura	1º curso	Sí	gramineas, olivo, picaduras de mosquitos.	No		No		Mediterránea	2	3	4	4	1	4	2	2	2	1	4
EZ3	Hombre	18	72	180	22.2222	Soltero	Ingeniería y Arquitectura	1º curso	No		No		No		Mediterránea	3	3	4	2	2	2	2	2	3	1	3
AO9	Hombre	18	78	173	26.0617	Soltero	Ingeniería y Arquitectura	1º curso	Sí	POLEN DE OLIVO	No		Sí	Por propia iniciativa	Mediterránea	3	3	2	1	1	3	4	2	1	1	2
SZ6	Hombre	19	60	175	19.5918	Soltero	Ingeniería y Arquitectura	1º curso	No		No		No		Mediterránea	1	4	4	4	1	4	4	1	1	1	4
GA6	Mujer	18	57	172	19.2672	Soltero	Ingeniería y Arquitectura	1º curso	No		No		No		Mediterránea	3	4	2	2	1	4	4	2	4	1	4
JA9	Hombre	19	67	178	21.1463	Soltero	Ingeniería y Arquitectura	1º curso	Sí	Pescado, marisco y gramíneas.	No		No		Mediterránea	4	4	3	3	3	4	2	3	2	1	4
RE9	Hombre	19	60	170	20.7612	Soltero	Ingeniería y Arquitectura	1º curso	No		No		No		Mediterránea	4	3	4	4	2	4	2	2	4	2	4
AA0	Hombre	18	90	175	29.3878	Soltero	Ingeniería y Arquitectura	1º curso	No		No		No		Mediterránea	4	4	3	2	3	4	4	3	2	1	4
JZ0	Hombre	18	85	174	28.075	Soltero	Ingeniería y Arquitectura	1º curso	Sí	Gramíneas, epitelio de gatos y perros	No		No		Mediterránea	3	4	3	3	2	4	2	1	2	1	2
CE8	Hombre	19	62	173	20.7157	Soltero	Ingeniería y Arquitectura	1º curso	No		No		No		Mediterránea	3	3	4	4	2	4	4	2	1	3	4
HZF	Hombre	18	70	175	22.8571	Soltero	Ingeniería y Arquitectura	1º curso	No		No		Sí	Por propia iniciativa	Mediterránea	4	3	4	4	2	4	3	3	4	2	4
ES4	Mujer	18	62	168	21.9671	Soltero	Ingeniería y Arquitectura	1º curso	No		No		No		Mediterránea	2	3	1	2	1	2	1	1	2	1	2
JM0	Hombre	19	86	187	24.5932	Soltero	Ingeniería y Arquitectura	2º curso	No		No		Sí	Por propia iniciativa	Mediterránea	2	2	3	3	2	3	2	2	2	1	4
DL5	Hombre	19	60	175	19.5918	Soltero	Ingeniería y Arquitectura	2º curso	No		No		No		Mediterránea	4	4	4	4	2	4	4	2	2	1	4
VV2	Hombre	22	95	175	31.0204	Soltero	Ingeniería y Arquitectura	2º curso	No		No		Sí	Por propia iniciativa	Mediterránea	2	4	4	2	1	4	4	4	4	1	4
AB4	Hombre	19	79	175	25.7959	Soltero	Ingeniería y Arquitectura	2º curso	No		No		Sí	Por propia iniciativa	Hipocalórica	3	1	3	2	3	2	4	4	4	4	3
SS1	Hombre	20	71	175	23.1837	Soltero	Ingeniería y Arquitectura	2º curso	No		No		Sí	Por propia iniciativa	Mediterránea	3	4	3	2	2	2	2	1	2	2	2
JA4	Hombre	19	80	175	26.1224	Soltero	Ingeniería y Arquitectura	2º curso	No		No		No		Mediterránea	4	4	4	2	2	4	1	3	2	2	3
OA0	Hombre	33	80	189	22.3958	Soltero	Ingeniería y Arquitectura	2º curso	Sí	Septrim, Bisolvon	No		No		Mediterránea	3	1	4	1	2	4	2	2	1	1	3
AO1	Hombre	19	69	178	21.7776	Soltero	Ingeniería y Arquitectura	2º curso	No		No		No		Mediterránea	4	2	3	4	3	4	2	3	2	1	4
ILV	Hombre	19	80	184	23.6295	Soltero	Ingeniería y Arquitectura	2º curso	Sí	polen, perros,gatos.	No		No		Lo que pillo	3	4	4	2	3	4	1	2	2	1	2
PZ7	Hombre	19	87	185	25.42	Soltero	Ingeniería y Arquitectura	2º curso	Sí	No lo se	No		Sí	Por propia iniciativa	Personal	1	4	1	2	3	4	2	1	2	1	3
ZOE	Hombre	18	67	195	17.62	Soltero	Ingeniería y Arquitectura	2º curso	No		No		No		Ninguna	4	4	4	4	2	4	4	3	3	3	4
JOF	Hombre	19	85	190	23.5457	Soltero	Ingeniería y Arquitectura	2º curso	Sí	Polen, perros, arboles varios	No		Sí	Por propia iniciativa	Mediterránea	3	4	2	2	2	3	1	2	3	1	1
AO6	Hombre	19	65	165	23.8751	Soltero	Ingeniería y Arquitectura	2º curso	No		No		No		Mediterránea	4	3	4	3	3	4	3	3	4	2	4
MO1	Hombre	20	75	192	20.3451	Soltero	Ingeniería y Arquitectura	3º curso	No		No		Sí	Por propia iniciativa	Comer de todo	4	4	4	1	3	3	2	2	2	2	4
PN3	Hombre	19	50	163	18.8189	Soltero	Ingeniería y Arquitectura	2º curso	Sí	Gramíneas y otras plantas	No		No		de todo	4	2	3	3	2	4	1	3	2	2	3
JS1	Hombre	18	74	175	24.1633	Soltero	Ingeniería y Arquitectura	1º curso	No		No		Sí	Por propia iniciativa	Comer de todo y sano	2	3	2	2	2	4	4	3	3	1	3
DA7	Hombre	18	96	175	31.3469	Soltero	Ingeniería y Arquitectura	1º curso	No		No		No		Daniel diets	2	3	4	2	1	3	2	2	2	2	2
AN7	Hombre	18	75	175	24.4898	Soltero	Ingeniería y Arquitectura	1º curso	No		No		No		Mediterránea	4	4	1	4	4	4	2	4	1	3	4
PO1	Hombre	18	53	174	17.5056	Soltero	Ingeniería y Arquitectura	1º curso	Sí	Ibuprofeno	No		No		Un poco de todo mezcla entre asiatica,mediterranea y americana	3	2	2	2	3	4	4	3	3	2	3
GO4	Hombre	18	75	185	21.9138	Soltero	Ingeniería y Arquitectura	1º curso	Sí	Gramíneas	No		Sí	Por propia iniciativa	Mediterránea	2	4	2	1	1	1	2	1	1	1	2
MS9	Hombre	18	72	171	24.623	Soltero	Ingeniería y Arquitectura	1º curso	Sí	Cacahuete	No		Sí	Por propia iniciativa	Mediterránea	3	4	3	2	1	2	3	3	2	2	3
MA6	Hombre	18	55	180	16.9753	Soltero	Ingeniería y Arquitectura	1º curso	No		No		No		Comida de residencia-calidad mediocre	4	3	4	4	2	4	3	3	2	2	4
Jr5	Hombre	18	78	186	22.546	Soltero	Ingeniería y Arquitectura	1º curso	No		No		No		Mediterránea	3	3	1	2	1	2	3	2	2	2	1
LO2	Hombre	18	60	165	22.0386	Soltero	Ingeniería y Arquitectura	1º curso	No		No		No		Comida en Residecia	3	3	4	4	2	4	4	3	4	3	4
EZ5	Hombre	19	73	182	22.0384	Soltero	Ingeniería y Arquitectura	2º curso	No		No		Sí	Por propia iniciativa	Mediterránea	1	4	2	3	2	1	1	3	4	2	2
TZ3	Mujer	18	57	168	20.1956	Soltero	Ingeniería y Arquitectura	1º curso	Sí	Alergia ambiental.	No		No		Mediterránea	4	3	3	4	3	4	1	3	4	1	4
JO7	Hombre	18	105	196	27.3324	Soltero	Ingeniería y Arquitectura	1º curso	No		No		Sí	Por propia iniciativa	Mediterránea	1	3	2	1	3	4	3	4	4	1	2
AZ4	Hombre	18	61	175	19.9184	Soltero	Ingeniería y Arquitectura	1º curso	No		No		No		Ninguna	4	4	3	4	4	4	3	4	3	2	4
MS1	Mujer	19	50	162	19.052	Soltero	Ingeniería y Arquitectura	1º curso	No		No		No		Mediterránea	4	4	3	3	1	2	1	1	2	2	3
AZ2	Hombre	18	95	171	32.4886	Soltero	Ingeniería y Arquitectura	1º curso	Sí	Perretes	No		Sí	Médico de cabecera	Mediterránea	3	3	3	2	2	4	2	3	2	3	4
CO3	Hombre	18	80	173	26.7299	Soltero	Ingeniería y Arquitectura	1º curso	No		No		No		Ninguna	4	4	3	4	3	4	3	4	3	1	4
MZ8	Hombre	20	73	183	21.7982	Casado	Ingeniería y Arquitectura	2º curso	No		No		Sí	Por propia iniciativa	Mediterránea	3	4	2	1	1	2	3	1	2	2	4
AA9	Hombre	19	80	172	27.0416	Soltero	Ingeniería y Arquitectura	1º curso	Sí	Ibuprofeno	No		No		Mediterránea	4	2	2	2	2	4	2	2	3	2	1
AO9	Hombre	18	62	182	18.7175	Soltero	Ingeniería y Arquitectura	1º curso	No		No		No		Mediterránea	4	4	4	4	3	4	3	2	4	2	4
jr2	Hombre	21	94	178	29.668	Soltero	Ingeniería y Arquitectura	1º curso	Sí	olivo, cenizo, salicor...	No		No		Mediterránea	2	4	4	3	2	3	4	3	2	1	3
DZ1	Hombre	19	77	187	22.0195	Soltero	Ingeniería y Arquitectura	1º curso	No		No		No		Mediterránea	3	3	4	4	1	3	4	2	2	1	3
AA3	Hombre	20	72	182	21.7365	Soltero	Ingeniería y Arquitectura	2º curso	No		No		No		Mediterránea	4	2	3	2	1	4	3	2	3	1	4
AOG	Hombre	19	64	188	18.1077	Soltero	Ingeniería y Arquitectura	1º curso	No		No		No		Mediterránea	4	4	4	4	2	4	4	4	2	2	4
LZ8	Mujer	18	47	166	17.0562	Casado	Ingeniería y Arquitectura	1º curso	Sí	LTP y pólenes de distintas plantas.	No		Sí	Por propia iniciativa	Mediterránea	3	4	4	2	3	3	1	2	2	1	3
MN7	Hombre	18	60	175	19.5918	Soltero	Ingeniería y Arquitectura	1º curso	No		No		No		Mediterránea	2	4	4	3	3	4	3	3	3	2	3
LO7	Hombre	18	59	168	20.9042	Soltero	Ingeniería y Arquitectura	1º curso	Sí	Algunas frutas	No		Sí	Por propia iniciativa	Mediterránea	4	4	3	2	2	3	1	1	1	1	2
AO7	Hombre	18	68	175	22.2041	Soltero	Ingeniería y Arquitectura	1º curso	No		No		No		Ninguna	4	3	4	3	2	4	3	3	3	2	4
PO0	Hombre	18	69	175	22.5306	Soltero	Ingeniería y Arquitectura	1º curso	Sí	Olivo, y gramineas en general	No		No		Ninguna	2	4	4	2	1	4	3	2	3	1	1
we5	Hombre	19	59	178	18.6214	Soltero	Ingeniería y Arquitectura	1º curso	No		No		Sí	Por propia iniciativa	Mediterránea	1	3	2	2	1	3	3	2	2	1	1
NO6	Hombre	18	70	187	20.0177	Soltero	Ingeniería y Arquitectura	1º curso	No		No		Sí	Dietista	Mediterránea	2	1	2	3	1	2	3	2	4	1	4
as9	Hombre	19	78	193	20.9402	Soltero	Ingeniería y Arquitectura	1º curso	No		No		No		Mediterránea	2	4	2	3	2	3	2	1	3	1	2
JZ8	Hombre	19	52	156	21.3675	Soltero	Ingeniería y Arquitectura	1º curso	No		No		No		Mediterránea	2	4	4	4	2	1	1	1	1	1	4
JO4	Hombre	18	80	160	31.25	Soltero	Ingeniería y Arquitectura	1º curso	No		No		Sí	Ahora estoy en una Residencia Universitaria	No es una dieta, es una comida no muy sana	3	4	3	3	2	3	4	2	2	2	3
VO6	Hombre	18	59	180	18.2099	Soltero	Ingeniería y Arquitectura	1º curso	No		No		No		Mediterránea	4	4	4	3	3	4	4	3	3	2	3
Hsp	Hombre	22	58	160	22.6562	Soltero	Ingeniería y Arquitectura	2º curso	No		No		No		Mediterránea	3	3	3	2	2	4	4	4	3	2	4
fs1	Hombre	18	60	175	19.5918	Soltero	Ingeniería y Arquitectura	1º curso	No		No		No		Mediterránea	2	3	2	3	1	4	3	1	2	1	2
DO0	Hombre	18	88	185	25.7122	Soltero	Ingeniería y Arquitectura	1º curso	Sí	Marisco	No		No		Mediterránea	4	4	4	4	1	3	4	4	3	2	2
sz4	Hombre	18	99	177	31.6001	Soltero	Ingeniería y Arquitectura	1º curso	Sí	Un medicamento el cual no recuerdo	No		No		Mediterránea	3	4	3	3	4	4	2	2	4	2	4
RA7	Hombre	18	70	179	21.847	Soltero	Ingeniería y Arquitectura	1º curso	No		No		Sí	Por propia iniciativa	Mediterránea	2	3	2	1	2	3	1	2	1	2	1
AZ2	Hombre	18	100	180	30.8642	Soltero	Ingeniería y Arquitectura	1º curso	No		No		Sí	Por propia iniciativa	Mediterránea	2	3	3	2	2	3	2	2	2	2	1
jo9	Hombre	18	78	178	24.6181	Soltero	Ingeniería y Arquitectura	1º curso	No		No		Sí	Por propia iniciativa	Mediterránea	2	4	2	4	2	4	4	4	2	1	2
MO7	Mujer	18	75	175	24.4898	Soltero	Ingeniería y Arquitectura	1º curso	No		No		Sí	Médico especialista	Mediterránea	3	3	2	3	3	4	2	3	2	1	1
FG7	Hombre	18	65	176	20.984	Soltero	Ingeniería y Arquitectura	1º curso	No		Sí	Colón irritable	Sí	Por propia iniciativa	Mediterránea	4	3	1	1	2	2	1	2	3	2	4
jo5	Hombre	18	74	197	19.0677	Soltero	Ingeniería y Arquitectura	1º curso	No		No		No		Mediterránea	3	4	4	2	2	4	3	3	2	2	3
JS5	Hombre	21	75	175	24.4898	Soltero	Ingeniería y Arquitectura	1º curso	No		No		No		Mediterránea	2	4	4	3	2	4	1	2	2	1	4
AG0	Hombre	19	78	180	24.0741	Soltero	Ingeniería y Arquitectura	1º curso	No		No		No		Mediterránea	2	4	4	4	1	4	4	4	3	2	3
CZ8	Hombre	19	81	172	27.3797	Soltero	Ingeniería y Arquitectura	1º curso	Sí	Alergia al polen	No		Sí	Por propia iniciativa	Mediterránea	3	4	4	2	2	3	2	3	3	1	3
PA4	Hombre	18	70	180	21.6049	Soltero	Ingeniería y Arquitectura	1º curso	No		No		Sí	Por propia iniciativa	Mediterránea	4	3	1	2	1	1	3	2	1	1	1
dz9	Hombre	18	55	175	17.9592	Soltero	Ingeniería y Arquitectura	1º curso	No		No		Sí	Por propia iniciativa	Mediterránea	3	3	2	2	1	3	3	2	2	2	3
AA3	Hombre	19	65	170	22.4913	Soltero	Ingeniería y Arquitectura	1º curso	Sí	Graminias,polen,polvo,gato,perro,ibuprofeno...	No		No		Mediterránea	4	3	2	4	3	4	2	2	2	1	2
JL3	Hombre	19	87	184	25.6971	Soltero	Ingeniería y Arquitectura	1º curso	No		No		Sí	Dietista	Mediterránea	2	4	2	2	2	4	3	1	2	1	2
DS3	Hombre	20	55	170	19.0311	Soltero	Ingeniería y Arquitectura	2º curso	No		No		Sí	Por propia iniciativa	Macarrones y arroz	4	4	3	4	2	4	4	4	4	3	4
de5	Hombre	19	90	180	27.7778	Soltero	Ingeniería y Arquitectura	1º curso	No		No		Sí	Por propia iniciativa	Mediterránea	4	3	4	1	1	3	3	2	2	2	2
La9	Mujer	18	55	172	18.5911	Soltero	Ingeniería y Arquitectura	1º curso	No		No		Sí	Por propia iniciativa	Mediterránea	3	3	1	1	2	2	1	1	3	1	1
RS9	Hombre	23	63	185	18.4076	Soltero	Ingeniería y Arquitectura	1º curso	No		No		No	Por propia iniciativa	Mediterránea		3	3	2	1	4	3	4	3	2	4
MS2	Hombre	18	64	171	21.8871	Soltero	Ingeniería y Arquitectura	1º curso	No		No		Sí	Por propia iniciativa	Mediterránea	2	4	4	2	1	3	3	2	4	2	3
RZ6	Hombre	18	77	185	22.4982	Soltero	Ingeniería y Arquitectura	1º curso	No		No		Sí	Por propia iniciativa	Mediterránea	3	3	4	2	2	3	3	2	3	3	4
de9	Hombre	19	80	180	24.6914	Soltero	Ingeniería y Arquitectura	1º curso	No		No		No		Ninguna	2	4	3	3	2	4	4	2	2	1	4
EO2	Hombre	19	55	177	17.5556	Soltero	Ingeniería y Arquitectura	1º curso	No		No		No		ninguna	4	4	4	4	1	4	3	2	3	2	4
pn7	Hombre	18	73	175	23.8367	Soltero	Ingeniería y Arquitectura	1º curso	Sí	Al polen	No		No		Mediterránea	4	4	4	4	1	4	4	4	3	2	4
RZ9	Hombre	19	65	184	19.199	Soltero	Ingeniería y Arquitectura	2º curso	Sí	Gramíneas, olivo, etc. Alimenticias(marisco, moluscos, etc.)	No		No		Mediterránea	3	2	4	3	2	4	1	2	3	2	3
an2	Hombre	18	64	180	19.7531	Soltero	Ingeniería y Arquitectura	1º curso	No		No		Sí	menu de la residencia	Mediterránea	3	3	3	2	2	4	1	4	3	3	2
VZ2	Hombre	19	72	172	24.3375	Soltero	Ingeniería y Arquitectura	1º curso	Sí	Alergia a tipos de animales y maleza	No		Sí	Por propia iniciativa	Mediterránea	2	4	4	3	2	3	4	3	2	1	3
GN9	Hombre	18	78	180	24.0741	Soltero	Ingeniería y Arquitectura	1º curso	No		No		Sí	Por propia iniciativa	Mediterránea	3	4	2	2	1	3	2	1	4	2	2
ma2	Hombre	18	85	175	27.7551	Soltero	Ingeniería y Arquitectura	1º curso	No		No		No		Mediterránea	3	3	2	3	2	3	2	3	2	1	2
CO6	Hombre	18	66	180	20.3704	Casado	Ingeniería y Arquitectura	1º curso	No		No		No		Mediterránea	4	3	3	3	2	4	3	2	1	1	4
NO2	Mujer	20	67	168	23.7387	Soltero	Ingeniería y Arquitectura	2º curso	No		No		Sí	Por propia iniciativa	Mediterránea	2	2	3	2	2	3	2	1	2	2	3
Cs0	Hombre	18	90	179	28.089	Soltero	Ingeniería y Arquitectura	1º curso	No		No		No		Mediterránea	3	3	4	2	1	2	2	1	1	1	3
VO7	Hombre	19	70	172	23.6614	Soltero	Ingeniería y Arquitectura	2º curso	Sí	huevo, legumbres,leguminosas, frutos secos, olivo, polen	No		Sí	Por propia iniciativa	Mediterránea	3	1	4	2	1	3	1	1	2	1	1
MS7	Mujer	19	65	160	25.3906	Soltero	Ingeniería y Arquitectura	1º curso	No		No		No		Mediterránea	4	4	3	4	3	3	4	1	3	1	3
AS5	Hombre	18	63	170	21.7993	Soltero	Ingeniería y Arquitectura	1º curso	No		No		Sí	Por propia iniciativa	Mediterránea	2	3	1	1	2	2	2	1	2	1	3
MS1	Hombre	18	72	182	21.7365	Soltero	Ingeniería y Arquitectura	1º curso	No		No		No		Mediterránea	3	4	4	2	2	4	1	1	1	1	3
ta6	Hombre	19	60	170	20.7612	Soltero	Ingeniería y Arquitectura	1º curso	No		No		No		Mediterránea	4	4	4	3	2	4	4	3	2	2	4
ACF	Hombre	18	65	180	20.0617	Soltero	Ingeniería y Arquitectura	1º curso	No		No		Sí	Por propia iniciativa	Mediterránea	4	4	3	2	3	3	2	2	3	1	3
Dr5	Hombre	18	82	182	24.7555	Soltero	Ingeniería y Arquitectura	1º curso	No		No		No		Mediterránea	3	3	3	4	2	4	4	4	4	3	2
JA5	Hombre	18	65	180	20.0617	Soltero	Ingeniería y Arquitectura	1º curso	No		No		Sí	Tengo conocimientos suficientes	Mediterránea	2	2	4	4	1	3	3	1	1	2	3
NF1	Hombre	18	55	169	19.257	Soltero	Ingeniería y Arquitectura	1º curso	No		No		No		Mediterránea	4	3	3	4	2	4	3	3	3	3	4
RO5	Hombre	18	62	176	20.0155	Soltero	Ingeniería y Arquitectura	1º curso	Sí	Polen, gramineas, olivo, platanero	No		Sí	Por propia iniciativa	Mediterránea	2	3	2	2	2	4	1	2	1	1	2
DO5	Hombre	19	80	185	23.3747	Soltero	Ingeniería y Arquitectura	1º curso	No		No		No		Mediterránea	3	4	4	4	3	4	3	4	4	2	4
AZ8	Hombre	18	58	172	19.6052	Soltero	Ingeniería y Arquitectura	1º curso	Sí	Pino, fresno, olivo	No		No		Mediterránea	4	4	4	3	2	4	4	3	4	2	4
Aa0	Hombre	18	66.3	173	22.1524	Soltero	Ingeniería y Arquitectura	1º curso	No		No		No		Mediterránea	4	4	3	4	1	4	1	4	4	4	4
Jz9	Hombre	24	70	170	24.2215	Soltero	Ingeniería y Arquitectura	1º curso	No		No		Sí	Por propia iniciativa	Mediterránea	2	4	4	4	1	2	3	1	1	1	3
DZ3	Hombre	18	76	176	24.5351	Soltero	Ingeniería y Arquitectura	1º curso	Sí	Gatos,Gramineas.	No		Sí	Por propia iniciativa	Vegetariana	2	1	2	1	1	1	1	1	2	1	3
JO4	Mujer	19	60	154	25.2994	Soltero	Ingeniería y Arquitectura	1º curso	No		No		No		Mediterránea	3	2	1	1	1	2	1	3	2	2	1
AA3	Hombre	18	63	178	19.8839	Soltero	Ingeniería y Arquitectura	1º curso	Sí	Al roce del tomate y frutos secos	No		No		Mediterránea	3	4	4	1	1	4	1	1	1	1	2
RO2	Hombre	19	95	172	32.112	Soltero	Ingeniería y Arquitectura	2º curso	No		No		Sí	Por propia iniciativa	Mediterránea	4	2	4	2	2	3	1	3	3	3	2
DZ0	Hombre	18	74	170	25.6055	Soltero	Ingeniería y Arquitectura	1º curso	Sí	Distintas plantas y flores	No		Sí	Por propia iniciativa	Mediterránea	3	3	3	3	3	4	3	4	2	2	4
BNG	Mujer	19	54	163	20.3244	Soltero	Ciencias y Ciencias de la salud	1º curso	No		No		No		Mediterránea	3	4	2	2	1	3	3	1	1	1	2
NO2	Mujer	20	67	168	23.7387	Soltero	Ingeniería y Arquitectura	2º curso	No		No		Sí	Por propia iniciativa	Mediterránea	2	2	3	2	2	3	2	1	2	2	3
JZ8	Hombre	21	72	174	23.7812	Soltero	Ingeniería y Arquitectura	2º curso	No		No		Sí	Por propia iniciativa	Mediterránea	4	2	4	3	2	4	4	3	3	1	4
AO8	Mujer	20	52	151	22.806	Soltero	Ingeniería y Arquitectura	2º curso	No		No		No		Menú elegido en residencia universitaria	4	4	4	4	2	4	3	2	3	3	4
IO7	Mujer	21	67	160	26.1719	Soltero	Ingeniería y Arquitectura	2º curso	No		No		Sí	Por propia iniciativa	Vegana	3	4	3	2	1	3	1	1	1	2	4
DO0	Hombre	20	75	175	24.4898	Soltero	Ingeniería y Arquitectura	2º curso	No		No		No		Mediterránea	4	3	3	3	2	4	2	2	3	2	3
MA6	Mujer	19	90	172	30.4218	Soltero	Ingeniería y Arquitectura	2º curso	No		No		Sí	Médico especialista	Mediterránea	2	4	4	2	1	3	1	1	2	1	1
SZ0	Hombre	20	19	169	6.65243	Soltero	Ingeniería y Arquitectura	2º curso	No		No		No		Mediterránea	3	3	3	3	2	4	3	2	2	1	2
DS2	Hombre	19	55	175	17.9592	Soltero	Ingeniería y Arquitectura	2º curso	Sí	Polen, y pelo de gato	No		No		Mediterránea	4	4	3	2	2	4	1	1	1	1	4
ED3	Mujer	19	70	168	24.8016	Soltero	Ingeniería y Arquitectura	2º curso	Sí	Ácido clavulanico	No		No		Mediterránea	3	2	2	2	1	3	3	1	2	1	2
AZ0	Hombre	23	56	178	17.6745	Soltero	Ingeniería y Arquitectura	2º curso	No		No		Sí	Por propia iniciativa	Vegetariana	3	3	1	2	2	3	1	2	1	2	2
SL0	Mujer	20	59	155	24.5578	Soltero	Ingeniería y Arquitectura	2º curso	No		No		No		Mediterránea	3	4	4	4	3	4	3	3	4	3	4
SOC	Hombre	19	87	171	29.7527	Soltero	Ciencias y Ciencias de la salud	2º curso	No		No		Sí	Por propia iniciativa	Mediterránea	3	4	2	1	2	3	1	1	1	1	2
OZ1	Hombre	19	73	185	21.3294	Soltero	Ingeniería y Arquitectura	2º curso	Sí	Polen,Gramíneas..	No		No		Mediterránea	3	3	4	4	3	4	1	2	4	3	4
MA9	Hombre	19	114.1	173	38.1236	Soltero	Ingeniería y Arquitectura	2º curso	No		Sí	gastritis	Sí	Por propia iniciativa	Mediterránea	4	3	2	1	2	4	1	3	1	2	3
NS2	Mujer	20	50.4	169	17.6464	Soltero	Ingeniería y Arquitectura	2º curso	Sí	Polen, gramíneas, olivo	No		Sí	Por propia iniciativa	Mediterránea	4	4	4	1	1	3	1	1	2	1	3
JZ9	Hombre	21	75	178	23.6713	Soltero	Ingeniería y Arquitectura	2º curso	No		No		Sí	Por propia iniciativa	Un poco de todo intentando balancear	3	4	4	3	1	4	1	4	3	1	3
No5	Mujer	19	78	168	27.6361	Soltero	Ingeniería y Arquitectura	2º curso	No		No		No		Mediterránea	3	3	4	3	2	3	3	3	3	3	4
AA7	Hombre	19	58	172	19.6052	Soltero	Ingeniería y Arquitectura	2º curso	No		Sí	Intolerancia lactosa	No		Mediterránea	4	3	3	2	2	4	2	2	2	2	3
MO3	Hombre	20	70.2	168	24.8724	Soltero	Ingeniería y Arquitectura	2º curso	No		No		No		No sigo una dieta concreta	4	4	4	3	2	4	4	3	2	1	3
JZ8	Hombre	19	85	181	25.9455	Soltero	Ingeniería y Arquitectura	2º curso	Sí	Olivo	No		No		Mediterránea	4	4	3	4	2	4	2	2	3	1	1
RR8	Mujer	21	100	173	33.4124	Soltero	Ingeniería y Arquitectura	2º curso	No		No		No		Mediterránea	2	3	3	2	1	4	3	1	3	1	1
AO9	Hombre	22	95	190	26.3158	Soltero	Ingeniería y Arquitectura	2º curso	No		No		No		Mediterránea	3	4	4	3	2	4	1	3	2	2	4
DA1	Hombre	20	57	177	18.194	Soltero	Ingeniería y Arquitectura	2º curso	Sí	Alergía a la picadura de avispas y también una intolerancia tanto a la lactosa como al consumo de ibuprofenos.	Sí	Colón irritable	Sí	Médico especialista	Dieta con productos que no contienen lactosa debido a mi intolerancia a la lactosa. Tampoco puedo consumir productos procesados para evitar problemas con la enfermedad del colón irritable que en mi caso es crónica.	3	4	3	1	1	4	4	3	1	1	4
AO1	Hombre	20	65	180	20.0617	Soltero	Ingeniería y Arquitectura	2º curso	No		No		No		Mediterránea	4	4	2	4	3	4	2	3	3	2	4
DJ7	Hombre	19	67	175	21.8776	Soltero	Ingeniería y Arquitectura	2º curso	Sí	Polen, gramínea	No		No		Mediterránea	3	4	4	4	3	3	3	4	2	3	4
SZ9	Hombre	21	59	180	18.2099	Soltero	Ingeniería y Arquitectura	2º curso	No		No		No		Mediterránea	2	3	3	2	3	3	3	3	3	3	2
GO5	Hombre	21	130	181	39.6813	Soltero	Ingeniería y Arquitectura	2º curso	No		No		Sí	Dietista	Mediterránea	4	4	2	2	2	4	3	2	4	2	3
AN8	Mujer	23	65	165	23.8751	Soltero	Ingeniería y Arquitectura	2º curso	No		No		No	Médico de cabecera	Mediterránea	2	2	2	2	2	2	2	2	2	2	2
MN9	Hombre	19	100	178	31.5617	Soltero	Ingeniería y Arquitectura	2º curso	No		No		Sí	Por propia iniciativa	Reducir la cantidad de comida, y comer más variado	4	4	4	3	3	3	2	2	2	2	3
AO8	Hombre	24	72	183	21.4996	Soltero	Ingeniería y Arquitectura	2º curso	No		No		Sí	Por propia iniciativa	Mediterránea	2	3	4	2	2	4	3	2	2	2	2
SO6	Mujer	19	64	168	22.6757	Soltero	Ingeniería y Arquitectura	2º curso	No		No		No		Mediterránea	3	4	3	2	2	4	2	2	2	1	2
js9	Hombre	20	90	167	32.2708	Soltero	Ingeniería y Arquitectura	2º curso	No		No		No		Mediterránea	1	4	4	4	3	4	3	3	3	2	4
123	Hombre	22	85	172	28.7317	Soltero	Ingeniería y Arquitectura	3º curso	No		No		No		Mediterránea	4	4	3	1	2	4	1	4	3	2	4
AR7	Hombre	21	65	175	21.2245	Soltero	Ingeniería y Arquitectura	2º curso	No		No		Sí	Por propia iniciativa	Mediterránea	3	4	3	1	3	3	2	2	1	1	3
Kh3	Hombre	22	75	182	22.6422	Soltero	Ingeniería y Arquitectura	3º curso	No		No		No		Mediterránea	3	4	3	4	3	4	1	3	4	1	4
AS1	Hombre	19	70	177	22.3435	Soltero	Ingeniería y Arquitectura	2º curso	Sí	Polen.	No		No		Mediterránea	4	3	2	1	3	4	3	1	3	1	1
MS8	Hombre	21	73	185	21.3294	Soltero	Ingeniería y Arquitectura	2º curso	No		No		No		Mediterránea	3	4	4	3	1	3	2	1	4	1	4
EO3	Mujer	21	60	173	20.0474	Soltero	Ingeniería y Arquitectura	2º curso	No		No		No		Mediterránea	4	4	3	3	2	4	3	3	3	2	4
MO7	Hombre	23	90	187	25.7371	Soltero	Ingeniería y Arquitectura	2º curso	No		No		No		Mediterránea	3	4	4	4	2	4	2	3	4	1	4
JZ5	Hombre	20	92	181	28.0822	Soltero	Ingeniería y Arquitectura	2º curso	No		No		No		de todo	3	4	3	4	3	4	3	3	2	3	4
lr5	Mujer	21	90	187	25.7371	Soltero	Ingeniería y Arquitectura	2º curso	No		No		No		Mediterránea	4	4	4	3	2	4	1	4	4	2	2
CS8	Hombre	20	57	169	19.9573	Soltero	Ingeniería y Arquitectura	2º curso	No		No		No		Mediterránea	4	4	2	4	2	4	2	4	3	3	4
CR8	Hombre	22	80	175	26.1224	Soltero	Ingeniería y Arquitectura	2º curso	No		No		Sí	Por propia iniciativa	Ketogenica	1	3	2	2	1	3	2	2	2	2	3
SO4	Hombre	21	90	178	28.4055	Soltero	Ingeniería y Arquitectura	2º curso	No		No		No		Mediterránea	2	4	4	3	2	4	1	4	2	2	2
IM8	Hombre	23	56	170	19.3772	Soltero	Ingeniería y Arquitectura	3º curso	Sí	Polen	No		No		Mediterránea	4	3	4	3	2	3	3	3	2	2	1
JZ0	Hombre	19	75	190	20.7756	Soltero	Ingeniería y Arquitectura	2º curso	No		No		No		Mediterránea	4	3	4	3	3	4	2	3	3	2	4
RZ9	Hombre	20	67	185	19.5763	Soltero	Ingeniería y Arquitectura	2º curso	No		No		No		Mediterránea	3	3	4	3	2	3	2	3	3	2	4
me4	Hombre	22	91	186	26.3036	Soltero	Ingeniería y Arquitectura	2º curso	No		Sí	sindrome intestino irritable	No	Médico especialista	Mediterránea	3	4	2	2	3	3	2	2	3	2	3
JO8	Hombre	21	60	177	19.1516	Soltero	Ingeniería y Arquitectura	2º curso	No		No		No		Americana	4	4	4	4	3	4	4	4	4	3	4
AO9	Hombre	22	75	182	22.6422	Soltero	Ingeniería y Arquitectura	3º curso	No		No		No		Mediterránea	3	4	4	4	2	4	4	2	3	2	3
CO3	Hombre	20	106	185	30.9715	Soltero	Ingeniería y Arquitectura	2º curso	No		No		Sí	Por propia iniciativa	Mediterránea	1	4	3	1	2	3	1	1	2	1	1
MZ8	Hombre	21	70	187	20.0177	Soltero	Ingeniería y Arquitectura	2º curso	No	Ninguna	No	Ninguna	No		Mediterránea	3	4	4	4	3	4	3	4	4	4	4
